# Supplementary material for: Benchmarking ANI potentials as a rescoring function and screening FDA drugs for SARS-CoV-2 Mpro
Source: J Comput Aided Mol Des. 2024 Mar 27;38(1):15. doi: 10.1007/s10822-024-00554-4 (PMC10965596; doi:10.1007/s10822-024-00554-4)
Supplement: Supplementary file 1 — Supplementary file1 (XLSX 114 kb) [file 10822_2024_554_MOESM1_ESM.xlsx]

## Sheet: Sheet1 (3)
molecule_names	Name	dock_score	Mmpbsa_0	Mmpbsa_1	Mmpbsa_2	average_mm	std_mm	max_err_mm	Ani_0	Ani_1	Ani_2	avarage_ani	std_ani	max_err_ani	mmpbsa*ani	smile	Purpose	CID	sars-cov	Comment	Link
protein_gold_soln_ob1504_m1_10	Cabazitaxel	58.29	-44.7486	-41.4497	-46.6708	-44.2897	2.64063	5.2211	-11.124	-10.2401	-10.9058	-10.7566	0.460398	0.883821	476.407	CC(C)(C)OC(=O)N[C@@H](c1ccccc1)[C@@H](O)C(=O)O[C@H]1C[C@@]2(C([C]([C]1C)[C@H](C(=O)[C@]1([C@H]([C@@H]2OC(=O)c2ccccc2)[C@]2([C@@H](C[C@@H]1OC)OC2)OC(=O)C)C)OC)(C)C)O	Cancer treatment as antiandrogen	117704642		There are 2 docking studies, one MS thesis	https://www.ncbi.nlm.nih.gov/pmc/articles/PMC8238401/	https://www.sciencedirect.com/science/article/pii/S2352914820306110
protein_gold_soln_ob1523_m1_18	Rivaroxaban	61.04	-45.667	-39.4868	-36.2808	-40.4782	4.77099	9.3862	-11.1331	-10.2014	-9.80871	-10.3811	0.680211	1.32436	420.207	c1cc(sc1Cl)C(=O)NC[C@H]1CN(C(=O)O1)c1ccc(cc1)N1C(=O)COCC1	blood thinner	9875401
protein_gold_soln_ob1719_m1_1	Dapagliflozin	69.64	-31.3246	-33.1925	-35.9031	-33.4734	2.30214	4.5785	-11.2299	-9.57633	-10.1621	-10.3228	0.838385	1.65352	345.538	CCOc1ccc(cc1)Cc1c(ccc(c1)[C@@H]1O[C@@H]([C@H]([C@@H]([C@H]1O)O)O)CO)Cl	diabet	9887712		Phase 3 completed	https://beta.clinicaltrials.gov/study/NCT04350593?tab=table
protein_gold_soln_ob780_m1_4	Miglitol	43.92	-21.2633	-22.6227		-21.943	0.961241	22.6227	-10.6376	-11.4001	-8.90263	-10.3135	1.2799	2.49746	226.308	O[C@H]1CN([C@@H]([C@H]([C@@H]1O)O)CO)CCO	diabet	441314
protein_gold_soln_ob683_m1_9	Pentostatin	51.07	-27.3738	-29.3046	-20.8203	-25.8329	4.44709	8.4843	-10.1422	-10.5262	-9.13919	-9.93588	0.716166	1.38703	256.672	OC[C@@H]1[C@H](O)C[C@@H](O1)n1c2NC=NC[C@@H](O)c2nc1	chemoterapy drug	44283251		There is 1 dock/md	https://www.ncbi.nlm.nih.gov/pmc/articles/PMC7807167/
protein_gold_soln_ob1571_m1_1	Apixaban	64.22	-35.1257	-22.6288	-33.5518	-30.4354	6.80639	12.4969	-9.79574	-8.14613	-9.69958	-9.21381	0.925894	1.64961	280.426	C1C(=O)N(CCC1)c1ccc(cc1)N1C(=O)c2c(CC1)c(nn2c1ccc(OC)cc1)C(=O)N	blood clots	10182969
protein_gold_soln_ob987_m1_6	Tetracycline	52.71	-30.2261	-33.3523	-21.4776	-28.352	6.15519	11.8747	-9.38344	-9.57125	-8.5163	-9.157	0.562747	1.05495	259.619	NC(=O)C1=C([C@@H](N(C)C)[C@H]2[C@](C1=O)(O)C(=C1[C@H](C2)[C@](C)(O)c2c(C1=O)c(ccc2)O)O)O	antibiotic	54675776
protein_gold_soln_ob1880_m1_7	Acalabrutinib	68.3	-43.9548	-38.1765	-35.7324	-39.2879	4.22237	8.2224	-10.0579	-8.80743	-8.57691	-9.14742	0.796896	1.48101	359.383	CC#CC(=O)N1CCC[C@H]1c1nc(c2n1ccnc2N)c1ccc(cc1)C(=O)Nc1ncccc1	lymphoma	71226662
protein_gold_soln_ob727_m1_15	Dorzolamide	43.53	-14.503	-24.0557	-15.3922	-17.9836	5.27733	9.5527	-8.21861	-9.49825	-8.5952	-8.77069	0.657622	1.27964	157.729	O=S(=O)(N)c1cc2c(s1)S(=O)(=O)[C@@H](C)C[C@@H]2NCC	glaucoma	5284549
protein_gold_soln_ob724_m1_2	vinorelbine	50.68	-45.9527	-49.3697	-32.8396	-42.7207	8.72614	16.5301	-9.33433	-9.84097	-8.08561	-9.08697	0.903448	1.75537	388.201	c1c2[C@]34CC[N@@]5[C@H]3[C@](C=CC5)(CC)[C@@H](OC(=O)C)[C@](O)(C(=O)OC)[C@@H]4N(C)c2cc(OC)c1[C@@]1(C(=O)OC)C[C@H]2C=C(C[N@](C2)Cc2c1[nH]c1c2cccc1)CC	chemotherapy drug	13200033
protein_gold_soln_ob521_m1_4	Sulfadoxine	52.09	-24.9985	-23.9323	-22.3775	-23.7694	1.31807	2.621	-9.05587	-8.94969	-8.32418	-8.77658	0.395372	0.731692	208.614	Nc1ccc(cc1)S(=O)(=O)Nc1ncnc(OC)c1OC	malaria	17134		There ıs 1 dock, but not suggested	https://www.ncbi.nlm.nih.gov/pmc/articles/PMC7211761/
protein_gold_soln_ob815_m1_10	Zaleplon	61.65	-36.7046	-32.2243	-34.6064	-34.5118	2.24165	4.4803	-8.52297	-8.64342	-9.08944	-8.75194	0.298421	0.56647	302.045	O=C(C)N(CC)c1cccc(c1)c1n2ncc(C#N)c2ncc1	insomnia	5719
protein_gold_soln_ob1893_m1_24	Sarecycline	58.28	-26.6324	-28.4163	-29.9664	-28.3384	1.66837	3.334	-8.18697	-8.68199	-9.34923	-8.7394	0.583251	1.16226	247.66	CON(C)Cc1ccc(O)c2c1C[C@@H]1C(=C(O)[C@]3([C@@H](C1)[C@@H](C(=C(C3=O)C(=O)N)O)N(C)C)O)C2=O	antibiotic	54681908
protein_gold_soln_ob2023_m1_7	Sotorasib	61.98	-31.9196	-32.7734	-29.8473	-31.5134	1.50474	2.9261	-8.88044	-8.56939	-8.65075	-8.7002	0.161314	0.311054	274.173	C=CC(=O)N1C[C@H](C)N(CC1)c1nc(=O)n(c2c(nccc2C)C(C)C)c2nc(c(cc12)F)c1c(F)cccc1O	anticancer activity	137278711
protein_gold_soln_ob874_m1_2	Voriconazole	51.63	-25.0714	-32.3093	-20.2588	-25.8798	6.06579	12.0505	-9.0092	-8.69244	-8.31416	-8.67193	0.34797	0.695032	224.428	c1cc(F)cc(F)c1[C@](Cn1ncnc1)(O)[C@@H](C)c1ncncc1F	antifungal	71616
protein_gold_soln_ob257_m1_4	Lopac-T-9025	62.91	-40.3715	-39.3311	-35.2618	-38.3215	2.70033	5.1097	-8.64178	-8.94517	-8.27815	-8.6217	0.333961	0.667016	330.396	C1CC[C@@H](N(C1)C)CCN1c2cc(SC)ccc2Sc2c1cccc2	vomiting+nausia	6604030
protein_gold_soln_ob852_m1_1		47.39	-21.6311	-22.4013	-18.9703	-21.0009	1.80022	3.431	-9.00516	-8.64879	-8.08163	-8.57852	0.465754	0.923525	180.157	n1[nH]nnc1[C]1C=N[C]2N(C1=O)C=CC=C2C
protein_gold_soln_ob595_m1_3		53.47	-24.4337	-23.4384	-21.05	-22.974	1.73899	3.3837	-8.92822	-8.46129	-8.29875	-8.56275	0.326771	0.629469	196.721	CC(C)(C)[C@@H](C)N/C(=N/C#N)/Nc1ccncc1		12428581
protein_gold_soln_ob1897_m1_1	Prucalopride	53.98	-31.9835	-32.3766	-30.6158	-31.6586	0.924261	1.7608	-8.67009	-8.54702	-8.4457	-8.55426	0.112371	0.22439	270.816	COCCCN1CCC(CC1)NC(=O)c1cc(Cl)c(N)c2c1OCC2	constipation	3052762
protein_gold_soln_ob1433_m1_3	(-)-O-Desmethylvenlafaxine	53.21	-23.4087	-23.0266	-24.513	-23.6494	0.771888	1.4864	-9.13868	-8.47094	-8.0112	-8.54027	0.566929	1.12748	201.973	Oc1ccc(cc1)[C@H](CN(C)C)C1(O)CCCCC1		12018336
protein_gold_soln_ob1403_m1_9	Fluticasone furoate	53.77	-34.4631	-28.4349	-20.2981	-27.732	7.10861	14.165	-9.22559	-7.82713	-8.45059	-8.5011	0.700598	1.39846	235.753	O=C1C=C[C@]2(C(=C1)[C@H](C[C@@H]1[C@@]2([C@H](C[C@]2([C@H]1C[C@@H](C)[C@@]2(C(=O)SCF)OC(=O)c1ccco1)C)O)F)F)C	allergy	9854489
protein_gold_soln_ob997_m1_19	Minocycline	48.39	-26.5133	-35.1068	-26.7644	-29.4615	4.89059	8.5935	-8.54922	-8.82734	-7.96513	-8.44723	0.440064	0.862216	248.868	CN(C)[C@@H]1C(=C(C(=O)[C@@]2([C@H]1C[C@H]1C(=C2O)C(=O)c2c(C1)c(ccc2O)N(C)C)O)C(=O)N)O	antibiotics	54675783
protein_gold_soln_ob846_m1_3	Rofecoxib	50.03	-26.5715	-26.0005	-26.2701	-26.2807	0.285648	0.571	-8.42996	-8.32515	-8.38349	-8.37953	0.0525154	0.104807	220.22	O=S(=O)(C)c1ccc(cc1)C1=C(C(=O)OC1)c1ccccc1	anti-inflammatory drug	5090
protein_gold_soln_ob539_m1_9	(S)-Praziquantel	54.03	-33.1693	-27.7541	-28.6751	-29.8662	2.89743	5.4152	-8.75365	-8.01488	-8.26889	-8.34581	0.375344	0.738772	249.257	C1CCC(CC1)C(=O)N1CC(=O)N2[C@H](C1)c1c(CC2)cccc1	parasitic worm infections	1917817
protein_gold_soln_ob1019_m1_4	Meclocycline	51.69	-28.7131	-25.1333	-23.7184	-25.8549	2.57436	4.9947	-7.94027	-8.67159	-8.37711	-8.32965	0.367962	0.73132	215.363	O=C(N)C1=C([C@@H](N(C)C)[C@H]2[C@@](C1=O)(C(=C1[C@H]([C@@H]2O)C(=C)c2c(C1=O)c(ccc2Cl)O)O)O)O	antibiotic	54676539
protein_gold_soln_ob1678_m1_2	Desmethyl Tramadol	49.39	-21.673	-19.9214	-26.9066	-22.8337	3.63437	6.9852	-8.38241	-8.1144	-8.46229	-8.3197	0.182224	0.347888	189.969	Oc1cc(ccc1)[C@]1(O)CCCC[C@H]1CN(C)C	analgesic	15645279
protein_gold_soln_ob1986_m1_23	Lurbinectedin	57.3	-29.167	-32.0769	-28.8481	-30.0307	1.77925	3.2288	-8.97468	-8.07166	-7.82272	-8.28969	0.606136	1.15195	248.945	COc1c(O)c2c(cc1C)C[C@H]1[C@H](O)[N@]3[C@H]([C@@H]2N1C)[C@H]1c2c([C@@H]3COC(=O)[C@]3(CS1)NCCc1c3[nH]c3c1cc(OC)cc3)c1c(c(c2OC(=O)C)C)OCO1	chemotherapy drug	57327016
protein_gold_soln_ob602_m1_2		67.11	-35.2112	-33.4532	-29.8795	-32.848	2.71689	5.3317	-8.57012	-8.16379	-7.9741	-8.236	0.304498	0.596013	270.536
protein_gold_soln_ob1006_m1_2	mitomycin C	45.29	-25.8996	-16.997		-21.4483	6.29509	25.8996	-7.8694	-8.10007	-8.59992	-8.1898	0.373435	0.730521	175.657	O=C(N)OC[C@H]1[C@@]2(OC)[C@H]3N[C@H]3CN2C2=C1C(=O)C(=C(C)C2=O)N	anti-tumor antibiotic	5746
protein_gold_soln_ob311_m1_4	Thiethylperazine	65.35	-34.0966	-34.5116	-34.6608	-34.423	0.292349	0.5642	-8.17617	-8.23469	-8.15571	-8.18885	0.0409895	0.07898	281.885	C1CN(CCN1C)CCCN1c2cc(SCC)ccc2Sc2c1cccc2	antipsychotic	5440
protein_gold_soln_ob1198_m1_13	(R)-donepezil	65.2	-41.2634	-27.914	-37.321	-35.4995	6.85858	13.3494	-8.48327	-7.37822	-8.65244	-8.17131	0.692022	1.27421	290.077	COc1c(cc2c(c1)C[C@H](C2=O)CC1CCN(CC1)Cc1ccccc1)OC	Alzheimer's disease	1150567
protein_gold_soln_ob1751_m1_4	Norfludiazepam	47.66	-22.2132	-23.5972	-21.0147	-22.275	1.29236	2.5825	-7.40203	-8.79897	-8.08569	-8.09557	0.698521	1.39694	180.329	Clc1ccc2c(c1)C(=NCC(=O)N2)c1ccccc1F		4540
protein_gold_soln_ob1540_m1_1	N-Desmethyl ulipristal acetate	56.63	-38.6938	-35.5347	-37.5908	-37.2731	1.60333	3.1591	-8.22703	-7.90673	-7.95468	-8.02948	0.172756	0.320302	299.284	CNc1ccc(cc1)[C@H]1C[C@]2([C@H]([C@H]3C1=C1CCC(=O)C=C1CC3)CC[C@@]2(C(=O)C)OC(=O)C)C	prevent pregnancy	15908064
protein_gold_soln_ob1280_m1_1	Clopidogrel	51.91	-26.455	-23.8859	-30.4607	-26.9339	3.31345	6.5748	-8.11358	-7.59584	-8.33777	-8.01573	0.380524	0.741935	215.895	c12CCN(Cc2ccs1)[C@H](C(=O)OC)c1c(Cl)cccc1	antiplatelet medicine	60606
protein_gold_soln_ob634_m1_5	Podofilox	53.41	-28.7476	-29.2326	-31.9246	-29.9683	1.7115	3.177	-8.13682	-7.96961	-7.92701	-8.01115	0.110904	0.209817	240.08	COc1c(OC)cc(cc1OC)[C@H]1[C@H]2C(=O)OC[C@@H]2[C@@H](O)c2c1cc1OCOc1c2	warts	10607
protein_gold_soln_ob1094_m1_1	(s)-Trihexyphenidyl	67.41	-32.0623	-27.5325	-32.1727	-30.5892	2.64773	4.6402	-8.03053	-7.87336	-7.94069	-7.94819	0.0788577	0.157179	243.129	C1CCC(CC1)[C@@](c1ccccc1)(O)CCN1CCCCC1	Parkinson Disease	207845
protein_gold_soln_ob333_m1_1	Desipramine	62.71	-27.8305	-28.4564	-20.207	-25.498	4.59279	8.2494	-8.28682	-8.26354	-7.28109	-7.94382	0.574054	1.00572	202.551	CNCCCN1c2ccccc2CCc2c1cccc2	depression	2995
protein_gold_soln_ob1862_m1_3	Benzhydrocodone	48.27	-25.5407	-33.7972	-26.2357	-28.5245	4.57947	8.2565	-7.88725	-7.89946	-7.84347	-7.87672	0.0294418	0.055991	224.68	C1N(C)[C@@H]2Cc3c4[C@@]5(C1)[C@@H](Oc4c(OC)cc3)C(=CC[C@@H]25)OC(=O)c1ccccc1	narcotic analgesics	49836084
protein_gold_soln_ob42_m1_21	Ascorbic Acid	42.72	-8.98852	-16.0347	-16.4695	-13.8309	4.19926	7.48098	-7.38424	-8.69381	-8.62122	-8.23309	0.736021	1.30957	113.871	OC[C@H](O)[C@H]1OC(=O)C(=C1O)O	water-soluble vitamin	54670067
protein_gold_soln_ob1915_m1_1	Larotrectinib	73.92	-26.3803	-28.5187	-24.329	-26.4093	2.095	4.1897	-7.59611	-8.00697	-7.99015	-7.86441	0.232506	0.410859	207.694	O[C@@H]1CN(CC1)C(=O)Nc1cnn2c1nc(cc2)N1CCC[C@@H]1c1cc(F)ccc1F	cancer drug	46188928
protein_gold_soln_ob1712_m1_6	(2R,3S)-2-(2,4-difluorophenyl)-3-(4-methylenepiperidin-1-yl)-1-(1H-1,2,4-triazol-1-yl)butan-2-ol	58.54	-23.8	-20.023	-24.5226	-22.7819	2.41641	4.4996	-7.67239	-7.6965	-8.11181	-7.8269	0.247031	0.439414	178.311	C1CC(=C)CCN1[C@@H](C)[C@](O)(Cn1ncnc1)c1ccc(F)cc1F		56847705
protein_gold_soln_ob1917_m1_2	Lorlatinib	53.46	-29.3684	-27.4443	-21.5781	-26.1303	4.05798	7.7903	-7.81908	-7.94163	-7.58096	-7.78055	0.183396	0.360672	203.308	Fc1cc2c(cc1)C(=O)N(Cc1c(-c3cc(O[C@@H]2C)c(N)nc3)c(C#N)n(C)n1)C	lung cancer	71731823
protein_gold_soln_ob262_m1_7	Nandrolone	45.84	-25.9355	-29.8962	-20.2623	-25.3647	4.84225	9.6339	-7.83685	-8.72583	-6.77278	-7.77849	0.977834	1.95305	197.299	C1C[C@H](O)[C@@]2([C@@H]1[C@H]1[C@H](CC2)[C@@H]2C(=CC(=O)CC2)CC1)C	anabolic steroid	9904
protein_gold_soln_ob710_m1_3	Atovaquone	56.5	-29.8426	-27.8186	-31.871	-29.8441	2.0262	4.0524	-7.82763	-7.16616	-8.32364	-7.77248	0.580709	1.15748	231.962	Clc1ccc(cc1)[C@@H]1CC[C@H](CC1)C1=C(O)c2c(C(=O)C1=O)cccc2	Pneumocystis jiroveci	74989
protein_gold_soln_ob1322_m1_3	Equilin	46.65	-26.8069	-25.3329	-25.2326	-25.7908	0.881396	1.5743	-7.57385	-7.91609	-7.81561	-7.76851	0.175912	0.342238	200.356	C1CC(=O)[C@@]2([C@@H]1C1=CCc3c([C@H]1CC2)ccc(O)c3)C	hormone replacement therapy	223368
protein_gold_soln_ob182_m1_9	Hydroxyprogesterone caproate	50.08	-32.8148	-27.3279	-33.2603	-31.1343	3.30399	5.9324	-7.55626	-7.63943	-8.09714	-7.76428	0.291255	0.540888	241.736	CCCCCC(=O)O[C@@]1(CC[C@@H]2[C@@]1(CC[C@H]1[C@H]2CCC2=CC(=O)CC[C@]12C)C)C(=O)C	progestin hormone	169870
protein_gold_soln_ob1752_m1_2	SCHEMBL13481056	49.24	-20.1476	-19.4731	-22.6243	-20.7483	1.65927	3.1512	-8.11305	-7.12753	-8.04041	-7.76033	0.549224	0.985521	161.014	O=C(N)N1c2ccccc2[C@@H]2O[C@@H]2c2c1cccc2		11021375
protein_gold_soln_ob56_m1_6	Sulfamethazine	47.35	-21.5348	-21.7872	-21.7699	-21.6973	0.140995	0.2524	-7.56213	-7.86582	-7.66213	-7.69669	0.15477	0.303695	166.997	Nc1ccc(cc1)S(=O)(=O)Nc1nc(C)cc(C)n1	antibiotic	5327
protein_gold_soln_ob1085_m1_2	imidazoline	44.88	-24.6908	-23.3336	-19.5832	-22.5359	2.6456	5.1076	-8.04879	-7.5987	-7.2799	-7.64246	0.386311	0.768896	172.23	c12[C@@H](C3=NCCN3)CCCc1cccc2	hypertension	716128
protein_gold_soln_ob1680_m1_13	O-Desmethyltramadol	49.47	-19.2647	-25.8043	-18.3924	-21.1538	4.051	7.4119	-7.02548	-8.9005	-6.94622	-7.62407	1.10613	1.95428	161.278	Oc1cc(ccc1)[C@@]1(O)CCCC[C@@H]1CN(C)C	neuropathic pain	9838803
protein_gold_soln_ob1442_m1_15	Difluprednate	54.29	-27.587	-27.1618	-22.2965	-25.6818	2.93943	5.2905	-7.39878	-8.0473	-7.3013	-7.58246	0.405499	0.745992	194.731	CC(=O)OCC(=O)[C@@]1(OC(=O)CCC)CC[C@@H]2[C@]1(C)C[C@H](O)[C@]1([C@H]2C[C@H](F)C2=CC(=O)C=C[C@]12C)F	anti-inflammatory	443936
protein_gold_soln_ob294_m1_3	Benzphetamine	56.72	-26.5877	-20.3739	-21.9761	-22.9792	3.22607	6.2138	-8.00601	-7.29022	-7.39109	-7.56244	0.387439	0.715791	173.779	c1ccc(cc1)C[C@H](C)N(C)Cc1ccccc1	obesity	5311017
protein_gold_soln_ob1376_m1_11	MEBUTAMATE	36.62	-12.6719	-20.1051	-17.4871	-16.7547	3.77033	7.4332	-7.38778	-8.92463	-8.21967	-8.17736	0.769297	1.53685	137.009	NC(=O)OCC([C@H](CC)C)(C)COC(=O)N	anxiolytic and sedative drug	76963478
protein_gold_soln_ob27_m1_1	Sulfacetamide	44.67	-17.7414	-22.8358	-16.1186	-18.8986	3.50493	6.7172	-7.86348	-8.9604	-7.68696	-8.17028	0.689935	1.27344	154.407	O=C(C)NS(=O)(=O)c1ccc(N)cc1	antibiotic	5320
protein_gold_soln_ob11_m1_3	Estrone - folliculin (has more name)	46.51	-27.2989	-28.7246	-25.9149	-27.3128	1.4049	2.8097	-7.71091	-7.77896	-7.16612	-7.552	0.335909	0.612844	206.266	C1C(=O)[C@@]2([C@@H](C1)[C@H]1[C@H](CC2)c2c(CC1)cc(cc2)O)C	menopausal symptoms	5870
protein_gold_soln_ob1192_m1_2	Ondansetron, (3R)-	62.64	-27.2143	-20.6679	-25.8613	-24.5812	3.45585	6.5464	-7.74734	-7.0688	-7.80639	-7.54084	0.409865	0.737584	185.363	c1cn(c(n1)C)C[C@@H]1C(=O)c2c(CC1)n(C)c1c2cccc1	chemotherapy	667538
protein_gold_soln_ob1085_m1_1	2-[[(S)-1,2,3,4-Tetrahydronaphthalene]-1-yl]-2-imidazoline	53.74	-23.8795	-15.1012	-21.2739	-20.0849	4.50832	8.7783	-7.9248	-6.96171	-7.61272	-7.49974	0.491381	0.963084	150.631	c12[C@@H](C3=NCCN3)CCCc1cccc2	hypertension	716128
protein_gold_soln_ob308_m1_4	Trioxsalen	43.29	-23.0785	-21.5436	-22.1428	-22.255	0.773573	1.5349	-7.61501	-7.29847	-7.50138	-7.47162	0.16035	0.316532	166.281	O=c1cc(C)c2c(o1)c(C)c1c(c2)cc(o1)C	vitiligo	5585
protein_gold_soln_ob274_m1_1	(R)-Mepivacaine	46.81	-21.8784	-21.4346	-19.8178	-21.0436	1.08452	2.0606	-7.39708	-7.50347	-7.50582	-7.46879	0.0621147	0.108743	157.17	C1CC[C@@H](N(C1)C)C(=O)Nc1c(C)cccc1C		6918904
protein_gold_soln_ob336_m1_1	Ethylestrenol	58.3	-26.2935	-23.3825	-28.1191	-25.9317	2.38894	4.7366	-7.02939	-7.43505	-7.60309	-7.35585	0.294938	0.573702	190.75	C1C[C@@](O)(CC)[C@@]2([C@@H]1[C@H]1[C@H](CC2)[C@@H]2C(=CCCC2)CC1)C		13765
protein_gold_soln_ob641_m1_2	Sertraline	55.06	-17.0427	-22.2495	-25.4641	-21.5854	4.24979	8.4214	-7.21375	-7.43935	-7.40216	-7.35175	0.120956	0.225608	158.691	c1cc(cc(c1Cl)Cl)[C@@H]1CC[C@H](NC)c2c1cccc2		68617
protein_gold_soln_ob336_m1_9	Ethylestrenol	48.67	-28.2484	-28.7471	-26.4957	-27.8304	1.18247	2.2514	-7.17765	-7.71835	-7.14534	-7.34711	0.321903	0.573002	204.473	C1C[C@@](O)(CC)[C@@]2([C@@H]1[C@H]1[C@H](CC2)[C@@H]2C(=CCCC2)CC1)C		13765
protein_gold_soln_ob729_m1_2	(R)-Mirtazapine	45.82	-21.9998	-22.5792	-23.3561	-22.645	0.680542	1.3563	-7.39884	-7.19652	-7.34154	-7.3123	0.104281	0.202319	165.587	C1CN2[C@@H](CN1C)c1c(Cc3c2nccc3)cccc1		3085219
protein_gold_soln_ob719_m1_1	Dapagliflozin	49.51	-21.9897	-23.6032	-25.7384	-23.7771	1.88039	3.7487	-7.14241	-7.37085	-7.40469	-7.30598	0.142668	0.262283	173.715	CCOc1ccc(cc1)Cc1c(ccc(c1)[C@@H]1O[C@@H]([C@H]([C@@H]([C@H]1O)O)O)CO)Cl		9887712
protein_gold_soln_ob392_m1_3	Mitotane, (S)-	46.56	-24.8689	-26.83	-27.3732	-26.3574	1.31735	2.5043	-7.30723	-7.06611	-7.51482	-7.29605	0.224568	0.448718	192.305	Clc1ccc(cc1)[C@H](C(Cl)Cl)c1c(Cl)cccc1		6603772
protein_gold_soln_ob501_m1_3	Alprazolam	49.75	-21.7609	-21.0921	-26.783	-23.212	3.1106	5.6909	-7.2543	-7.0221	-7.60412	-7.2935	0.292983	0.582019	169.297	Clc1ccc2-n3c(nnc3CN=C(c2c1)c1ccccc1)C		2118
protein_gold_soln_ob138_m1_1	Methoxsalen	42.11	-18.4659	-19.7092	-21.8313	-20.0021	1.70172	3.3654	-7.03049	-7.34492	-7.45951	-7.27831	0.22213	0.429016	145.582	COc1c2occc2cc2c1oc(=O)cc2		4114
protein_gold_soln_ob1215_m1_1	Cyclizine	49.45	-22.0344	-22.9776	-20.3031	-21.7717	1.35646	2.6745	-7.3013	-7.25747	-7.16037	-7.23971	0.0721262	0.140936	157.621	C1CN(CCN1C)C(c1ccccc1)c1ccccc1		6726
protein_gold_soln_ob214_m1_8	Norethynodrel	47.28	-24.6414	-20.2657	-26.9475	-23.9515	3.3939	6.6818	-6.99474	-7.04675	-7.63527	-7.22558	0.355749	0.640532	173.064	C1CC2=C([C@@H]3[C@@H]1[C@@H]1CC[C@](C#C)(O)[C@@]1(C)CC3)CCC(=O)C2		6231
protein_gold_soln_ob1097_m1_23	(R)-dyphylline	50.76	-18.9268	-14.2429		-16.5848	3.31202	18.9268	-8.88668	-7.61892	-7.82272	-8.2528	0.896446	1.26777	136.871	O=c1c2c(n(c(=O)n1C)C)ncn2C[C@@H](O)CO	bronchodilator	688353
protein_gold_soln_ob1879_m1_6	Bictegravir	59.93	-25.6854	-18.6322	-19.8187	-21.3788	3.77654	7.0532	-8.02905	-6.70906	-6.83561	-7.19124	0.728318	1.31999	153.74	c1c(F)c(c(cc1F)F)CNC(=O)c1c(=O)c(O)c2n(c1)C[C@@H]1N(C2=O)[C@@H]2C[C@H](O1)CC2		90311989
protein_gold_soln_ob13_m1_3	Sulfadiazine	46	-16.2686	-21.9425	-17.3746	-18.5286	3.00783	5.6739	-8.10105	-8.1021	-7.98605	-8.06307	0.0666999	0.11605	149.397	Nc1ccc(cc1)S(=O)(=O)Nc1ncccn1	antibiotic	5215
protein_gold_soln_ob717_m1_3	Anagrelide	44.78	-20.6146	-17.1458	-23.557	-20.4391	3.2092	6.4112	-7.08929	-7.2047	-7.26299	-7.18566	0.0884043	0.173706	146.869	C1N2Cc3c(Cl)c(Cl)ccc3N=C2NC1=O		135409400
protein_gold_soln_ob1_m1_2	Sulfapyridine	46.4	-18.6923	-19.0748	-19.2267	-18.9979	0.275367	0.5344	-7.71881	-7.80401	-7.789	-7.77061	0.0454832	0.085203	147.625	Nc1ccc(cc1)S(=O)(=O)Nc1ncccc1	anti-inflammatory	5336
protein_gold_soln_ob917_m1_4	R-epinastine	44.86	-17.28	-23.791	-18.167	-19.746	3.53104	6.511	-7.33132	-7.90382	-7.38774	-7.54096	0.315512	0.572505	148.904	C1N=C(N)N2[C@@H]1c1ccccc1Cc1c2cccc1	allergic conjunctivitis	15629774
protein_gold_soln_ob940_m1_6	Nelarabine	48.99	-22.9933	-19.9527	-6.59068	-16.5122	8.72577	16.4026	-9.03037	-8.21549	-7.29509	-8.18032	0.868173	1.73528	135.075	OC[C@@H]1[C@@H](O)[C@H](O)[C@@H](O1)n1c2nc(N)nc(OC)c2nc1	chemotherapy	3011155
protein_gold_soln_ob768_m1_2	(S)-Sibutramine	46.84	-23.7371	-23.9575	-22.303	-23.3325	0.898386	1.6545	-7.41157	-7.10768	-6.9593	-7.15952	0.230547	0.452267	167.05	CC(C)C[C@H](N(C)C)C1(CCC1)c1ccc(Cl)cc1		937011
protein_gold_soln_ob1073_m1_8	Azacitidine	44.27	-5.63021	-18.3277	-20.9455	-14.9678	8.19184	15.3153	-8.08454	-10.2599	-10.8252	-9.72322	1.447	2.74063	145.535	O[C@@H]1[C@H](O)[C@@H](CO)O[C@H]1n1c(=O)nc(N)nc1	chemotherapy drug	9444
protein_gold_soln_ob360_m1_2	(1S)-2-amino-1-(2,5-dimethoxyphenyl)ethan-1-ol	46.07	-15.0635	-20.7992	-17.6311	-17.8313	2.87308	5.7357	-7.54263	-8.05048	-7.74371	-7.77894	0.255756	0.507859	138.708	NC[C@@H](O)c1cc(ccc1OC)OC		15715908
protein_gold_soln_ob707_m1_1	Lamotrigine	46.03	-19.6808	-19.0003	-16.7751	-18.4854	1.51974	2.9057	-7.31326	-7.78383	-7.03725	-7.37811	0.377491	0.746579	136.387	Nc1nc(N)nnc1c1c(Cl)c(Cl)ccc1		3878
protein_gold_soln_ob1469_m1_2	methyl (S)-phenyl[(R)-piperidin-2-yl]acetate	51.36	-16.218	-19.6092	-15.6511	-17.1594	2.14041	3.9581	-7.13023	-7.31347	-6.78035	-7.07468	0.270866	0.533119	121.398	C1CN[C@H](CC1)[C@@H](C(=O)OC)c1ccccc1		6101852
protein_gold_soln_ob661_m1_3	Ticlopidine	56.23	-20.6063	-21.8658	-25.8099	-22.7607	2.71477	5.2036	-7.02909	-7.28037	-7.15808	-7.15585	0.125652	0.251275	162.872	c1c(Cl)c(ccc1)CN1CCc2sccc2C1		5472
protein_gold_soln_ob615_m1_1	Propofol	41.14	-18.4554	-21.0028	-19.0854	-19.5145	1.32681	2.5474	-7.45475	-7.64438	-7.46691	-7.52201	0.106146	0.189627	146.789	Oc1c(C(C)C)cccc1C(C)C	anesthetic and a sedative	4943
protein_gold_soln_ob1141_m1_2	(R)-Ketamine	41.25	-21.8889	-18.2131	-19.2489	-19.7836	1.89534	3.6758	-7.56038	-6.94242	-7.09865	-7.20049	0.32132	0.617962	142.452	C1C(=O)[C@](CCC1)(NC)c1c(Cl)cccc1		644025
protein_gold_soln_ob838_m1_1	Oxcarbazepine	44.61	-16.5954	-17.7593	-18.4186	-17.5911	0.923165	1.8232	-7.26119	-7.56173	-7.46833	-7.43042	0.153816	0.300541	130.709	O=C(N)N1c2ccccc2CC(=O)c2c1cccc2	epilepsy	34312
protein_gold_soln_ob414_m1_1	Clonidine	41.81	-16.8351	-22.7082	-17.0297	-18.8577	3.33608	5.8731	-7.2903	-7.31848	-7.03847	-7.21575	0.154174	0.280011	136.072	C1CNC(=Nc2c(Cl)cccc2Cl)N1		2803
protein_gold_soln_ob946_m1_5	Varenicline	40.01	-18.7253	-20.5374	-18.0861	-19.1163	1.27156	2.4513	-6.98404	-7.59151	-7.45379	-7.34311	0.318499	0.60747	140.373	C1NC[C@@H]2C[C@H]1c1c2cc2nccnc2c1		5310966
protein_gold_soln_ob1321_m1_1	Menadiol	45.11	-16.3612	-15.7157	-16.0692	-16.0487	0.323238	0.6455	-7.48769	-7.79254	-7.48303	-7.58775	0.177363	0.309507	121.774	Cc1c(O)c2c(c(c1)O)cccc2	excessive bleeding	10209
protein_gold_soln_ob866_m1_25	-	48.78	-21.4004	-21.2246	-8.74118	-17.1221	7.25859	12.6592	-6.63418	-6.59992	-6.18156	-6.47188	0.252015	0.452623	110.812	C1C[C@@](O)(C#C)[C@@]2([C@@H]1[C@H]1[C@H]([C](C2)[CH2])[C@@H]2C(=CC(=O)CC2)CC1)CC	-	-
protein_gold_soln_ob1320_m1_8	Methyltestosterone	47.99	-15.5406	-25.2064	-9.7162	-16.8211	7.82408	15.4902	-6.62729	-6.9779	-6.39346	-6.66622	0.294157	0.584438	112.133	C1C[C@@H]2[C@@]3(C)CCC(=O)C=C3CC[C@H]2[C@H]2[C@@]1(C)[C@@](C)(O)CC2		6010
protein_gold_soln_ob1894_m1_2	Nestorone	45.62	-21.0616	-22.8065	-22.9597	-22.2759	1.05443	1.8981	-7.01924	-7.14142	-7.20573	-7.12213	0.0947322	0.186496	158.652	O=C1C=C2[C@H](CC1)[C@@H]1[C@@H](CC2)[C@H]2[C@@](CC1)(C)[C@](C(=C)C2)(C(=O)C)OC(=O)C		108059
protein_gold_soln_ob1321_m1_6	Menadiol	43.26	-16.5065	-15.3652	-13.536	-15.1359	1.49847	2.9705	-7.64716	-7.34949	-7.58588	-7.52751	0.157185	0.297667	113.936	Cc1c(O)c2c(c(c1)O)cccc2		10209
protein_gold_soln_ob121_m1_2	Pyrimethamine	45.11	-23.5901	-21.8827	-22.8307	-22.7678	0.855434	1.7074	-6.89064	-6.90022	-7.01296	-6.93461	0.0680266	0.122324	157.886	CCc1nc(N)nc(N)c1c1ccc(Cl)cc1		4993
protein_gold_soln_ob113_m1_2	Hydralazine	37.98	-17.2849	-16.7886	-11.5192	-15.1976	3.19521	5.7657	-7.8829	-7.79332	-7.1534	-7.60987	0.397843	0.729492	115.652	NNc1nncc2c1cccc2	antihypertensive	3637
protein_gold_soln_ob1739_m1_3	Pirfenidone	47.81	-10.0296	-14.8491	-15.234	-13.3709	2.90004	5.2044	-6.46328	-6.92872	-6.85123	-6.74774	0.249381	0.465442	90.2234	c1cc(ccc1)n1c(=O)ccc(C)c1		40632
protein_gold_soln_ob8_m1_1	Menadione	41.33	-16.4899	-16.724	-13.033	-15.4156	2.06674	3.691	-6.52666	-6.80859	-6.36262	-6.56595	0.225567	0.445971	101.218	C1=C(C)C(=O)c2c(C1=O)cccc2		4055
protein_gold_soln_ob1184_m1_4	(1S)-1-(adamantan-1-yl)ethan-1-amine	36.6	-13.4232	-17.3828	-16.6687	-15.8249	2.11036	3.9596	-6.92772	-7.12852	-7.11178	-7.056	0.111413	0.200799	111.661	C1[C@H]2C[C@@]3(C[C@H](C2)C[C@H]1C3)[C@H](C)N		7048784
protein_gold_soln_ob75_m1_2	(5S)-5-ethyl-3,5-dimethyl-1,3-oxazolidine-2,4-dione	30.16	-17.5061	-17.048	-16.996	-17.1834	0.280702	0.5101	-7.39426	-7.67231	-7.58071	-7.54909	0.141696	0.27805	129.719	O=C1N(C)C(=O)O[C@@]1(C)CC		51380896
protein_gold_soln_ob842_m1_6	Temozolomide	37.07	-6.94388	-13.4446	-14.2122	-11.5336	3.99327	7.26832	-7.34117	-8.30127	-8.20121	-7.94789	0.527807	0.960103	91.6674	O=C(N)c1ncn2c1nnn(C)c2=O	chemotherapy	5394
protein_gold_soln_ob67_m1_5	Sulfanilamide	34.11	-13.8105	-12.9032	-13.3457	-13.3531	0.453696	0.9073	-7.4823	-7.52052	-7.28932	-7.43071	0.123932	0.231199	99.2233	O=S(=O)(N)c1ccc(N)cc1	bacterial infections	5333
protein_gold_soln_ob67_m1_1	Sulfanilamide	37.88	-11.5926	-11.0489	-12.4339	-11.6918	0.697809	1.385	-7.71248	-7.37423	-7.32749	-7.4714	0.210082	0.384981	87.3541	O=S(=O)(N)c1ccc(N)cc1	bacterial infections	5333
protein_gold_soln_ob1520_m1_5	Deferiprone	35.62	-13.8389	-14.6969	-10.2446	-12.9268	2.36214	4.4523	-6.5095	-6.55205	-6.61443	-6.55866	0.0527774	0.104932	84.7825	Oc1c(C)n(C)ccc1=O	iron chelator (binder)	2972
protein_gold_soln_ob45_m1_1	Nicotinamide	32.36	-10.9246	-11.0813	-10.369	-10.7916	0.374303	0.7123	-7.1576	-7.19096	-7.04951	-7.13269	0.0739418	0.141448	76.9734	O=C(N)c1cccnc1		936
protein_gold_soln_ob1765_m1_3	trans-Phenmetrazine	39.05	-13.0769	-8.65688	-6.57405	-9.43594	3.32069	6.50285	-7.10094	-6.61853	-6.26428	-6.66125	0.419962	0.836658	62.8552	c1ccc(cc1)[C@@H]1OCCN[C@H]1C		12314141
protein_gold_soln_ob1755_m1_2	Oxypurinol	29.9	-7.23886	-8.33122	-14.268	-9.94603	3.78258	7.02914	-7.20365	-7.27497	-7.66766	-7.38209	0.249864	0.464004	73.4225	n1cc2c([nH]1)[nH]c(=O)[nH]c2=O	hyperuricaemia	135398752
protein_gold_soln_ob117_m1_2	Isoniazid	32.83	-11.1341	-1.39473	-14.221	-8.91661	6.69449	12.8263	-7.1711	-5.82463	-8.05208	-7.01594	1.1218	2.22745	62.5584	NNC(=O)c1ccncc1		3767
protein_gold_soln_ob1418_m1_1	4-Methoxyphenol	35.43	-10.3172	-13.8217	-1.51008	-8.54966	6.34328	12.3116	-6.95216	-7.04422	-5.80555	-6.60064	0.690109	1.23867	56.4332	c1cc(O)ccc1OC		9015
protein_gold_soln_ob1484_m1_6		28.74	-10.8292	-6.9143	-4.52473	-7.42274	3.18284	6.30447	-7.30865	-6.8009	-6.58592	-6.89849	0.371117	0.72273	51.2057	c1cnccc1N
protein_gold_soln_ob785_m1_4	Fomepizole	27.59	-10.8576	-3.46671	-6.95295	-7.09242	3.69742	7.39089	-7.46602	-5.98503	-6.7618	-6.73762	0.740794	1.481	47.786	c1[nH]ncc1C		3406
protein_gold_soln_ob1062_m1_3	Pyrazinamide	32.01	-7.54895	-3.52857	-3.82878	-4.96877	2.23954	4.02038	-6.8216	-6.26784	-6.23249	-6.44064	0.330389	0.589109	32.0021	O=C(N)c1nccnc1	treat tuberculosis	1046

## Sheet: Sheet1
molecule_names	Name	dock_score	Mmpbsa_0	Mmpbsa_1	Mmpbsa_2	average_mm	std_mm	max_err_mm	Ani_0	Ani_1	Ani_2	avarage_ani	std_ani	max_err_ani	mmpbsa*ani	smile	Purpose	CID	sars-cov
protein_gold_soln_ob1504_m1_10	Cabazitaxel	58.29	-44.7486	-41.4497	-46.6708	-44.2897	2.64063	5.2211	-11.124	-10.2401	-10.9058	-10.7566	0.460398	0.883821	476.407	CC(C)(C)OC(=O)N[C@@H](c1ccccc1)[C@@H](O)C(=O)O[C@H]1C[C@@]2(C([C]([C]1C)[C@H](C(=O)[C@]1([C@H]([C@@H]2OC(=O)c2ccccc2)[C@]2([C@@H](C[C@@H]1OC)OC2)OC(=O)C)C)OC)(C)C)O	Cancer treatment as antiandrogen	117704642
protein_gold_soln_ob1523_m1_18	Rivaroxaban	61.04	-45.667	-39.4868	-36.2808	-40.4782	4.77099	9.3862	-11.1331	-10.2014	-9.80871	-10.3811	0.680211	1.32436	420.207	c1cc(sc1Cl)C(=O)NC[C@H]1CN(C(=O)O1)c1ccc(cc1)N1C(=O)COCC1	blood thinner	9875401
protein_gold_soln_ob1719_m1_1	Dapagliflozin	69.64	-31.3246	-33.1925	-35.9031	-33.4734	2.30214	4.5785	-11.2299	-9.57633	-10.1621	-10.3228	0.838385	1.65352	345.538	CCOc1ccc(cc1)Cc1c(ccc(c1)[C@@H]1O[C@@H]([C@H]([C@@H]([C@H]1O)O)O)CO)Cl	diabet	9887712
protein_gold_soln_ob780_m1_4	Miglitol	43.92	-21.2633	-22.6227		-21.943	0.961241	22.6227	-10.6376	-11.4001	-8.90263	-10.3135	1.2799	2.49746	226.308	O[C@H]1CN([C@@H]([C@H]([C@@H]1O)O)CO)CCO	diabet	441314
protein_gold_soln_ob683_m1_9	Pentostatin	51.07	-27.3738	-29.3046	-20.8203	-25.8329	4.44709	8.4843	-10.1422	-10.5262	-9.13919	-9.93588	0.716166	1.38703	256.672	OC[C@@H]1[C@H](O)C[C@@H](O1)n1c2NC=NC[C@@H](O)c2nc1	chemoterapy drug	44283251
protein_gold_soln_ob1571_m1_1	Apixaban	64.22	-35.1257	-22.6288	-33.5518	-30.4354	6.80639	12.4969	-9.79574	-8.14613	-9.69958	-9.21381	0.925894	1.64961	280.426	C1C(=O)N(CCC1)c1ccc(cc1)N1C(=O)c2c(CC1)c(nn2c1ccc(OC)cc1)C(=O)N	blood clots	10182969
protein_gold_soln_ob987_m1_6	Tetracycline	52.71	-30.2261	-33.3523	-21.4776	-28.352	6.15519	11.8747	-9.38344	-9.57125	-8.5163	-9.157	0.562747	1.05495	259.619	NC(=O)C1=C([C@@H](N(C)C)[C@H]2[C@](C1=O)(O)C(=C1[C@H](C2)[C@](C)(O)c2c(C1=O)c(ccc2)O)O)O	antibiotic	54675776
protein_gold_soln_ob1880_m1_7	Acalabrutinib	68.3	-43.9548	-38.1765	-35.7324	-39.2879	4.22237	8.2224	-10.0579	-8.80743	-8.57691	-9.14742	0.796896	1.48101	359.383	CC#CC(=O)N1CCC[C@H]1c1nc(c2n1ccnc2N)c1ccc(cc1)C(=O)Nc1ncccc1	lymphoma	71226662
protein_gold_soln_ob727_m1_15	Dorzolamide	43.53	-14.503	-24.0557	-15.3922	-17.9836	5.27733	9.5527	-8.21861	-9.49825	-8.5952	-8.77069	0.657622	1.27964	157.729	O=S(=O)(N)c1cc2c(s1)S(=O)(=O)[C@@H](C)C[C@@H]2NCC	glaucoma	5284549
protein_gold_soln_ob724_m1_2	vinorelbine	50.68	-45.9527	-49.3697	-32.8396	-42.7207	8.72614	16.5301	-9.33433	-9.84097	-8.08561	-9.08697	0.903448	1.75537	388.201	c1c2[C@]34CC[N@@]5[C@H]3[C@](C=CC5)(CC)[C@@H](OC(=O)C)[C@](O)(C(=O)OC)[C@@H]4N(C)c2cc(OC)c1[C@@]1(C(=O)OC)C[C@H]2C=C(C[N@](C2)Cc2c1[nH]c1c2cccc1)CC	chemotherapy drug	13200033
protein_gold_soln_ob521_m1_4	Sulfadoxine	52.09	-24.9985	-23.9323	-22.3775	-23.7694	1.31807	2.621	-9.05587	-8.94969	-8.32418	-8.77658	0.395372	0.731692	208.614	Nc1ccc(cc1)S(=O)(=O)Nc1ncnc(OC)c1OC	malaria	17134
protein_gold_soln_ob815_m1_10	Zaleplon	61.65	-36.7046	-32.2243	-34.6064	-34.5118	2.24165	4.4803	-8.52297	-8.64342	-9.08944	-8.75194	0.298421	0.56647	302.045	O=C(C)N(CC)c1cccc(c1)c1n2ncc(C#N)c2ncc1	insomnia	5719
protein_gold_soln_ob1893_m1_24	Sarecycline	58.28	-26.6324	-28.4163	-29.9664	-28.3384	1.66837	3.334	-8.18697	-8.68199	-9.34923	-8.7394	0.583251	1.16226	247.66	CON(C)Cc1ccc(O)c2c1C[C@@H]1C(=C(O)[C@]3([C@@H](C1)[C@@H](C(=C(C3=O)C(=O)N)O)N(C)C)O)C2=O	antibiotic	54681908
protein_gold_soln_ob2023_m1_7	Sotorasib	61.98	-31.9196	-32.7734	-29.8473	-31.5134	1.50474	2.9261	-8.88044	-8.56939	-8.65075	-8.7002	0.161314	0.311054	274.173	C=CC(=O)N1C[C@H](C)N(CC1)c1nc(=O)n(c2c(nccc2C)C(C)C)c2nc(c(cc12)F)c1c(F)cccc1O	anticancer activity	137278711
protein_gold_soln_ob874_m1_2	Voriconazole	51.63	-25.0714	-32.3093	-20.2588	-25.8798	6.06579	12.0505	-9.0092	-8.69244	-8.31416	-8.67193	0.34797	0.695032	224.428	c1cc(F)cc(F)c1[C@](Cn1ncnc1)(O)[C@@H](C)c1ncncc1F	antifungal	71616
protein_gold_soln_ob257_m1_4	Lopac-T-9025	62.91	-40.3715	-39.3311	-35.2618	-38.3215	2.70033	5.1097	-8.64178	-8.94517	-8.27815	-8.6217	0.333961	0.667016	330.396	C1CC[C@@H](N(C1)C)CCN1c2cc(SC)ccc2Sc2c1cccc2	vomiting+nausia	6604030
protein_gold_soln_ob852_m1_1		47.39	-21.6311	-22.4013	-18.9703	-21.0009	1.80022	3.431	-9.00516	-8.64879	-8.08163	-8.57852	0.465754	0.923525	180.157	n1[nH]nnc1[C]1C=N[C]2N(C1=O)C=CC=C2C
protein_gold_soln_ob595_m1_3		53.47	-24.4337	-23.4384	-21.05	-22.974	1.73899	3.3837	-8.92822	-8.46129	-8.29875	-8.56275	0.326771	0.629469	196.721	CC(C)(C)[C@@H](C)N/C(=N/C#N)/Nc1ccncc1		12428581
protein_gold_soln_ob1897_m1_1	Prucalopride	53.98	-31.9835	-32.3766	-30.6158	-31.6586	0.924261	1.7608	-8.67009	-8.54702	-8.4457	-8.55426	0.112371	0.22439	270.816	COCCCN1CCC(CC1)NC(=O)c1cc(Cl)c(N)c2c1OCC2	constipation	3052762
protein_gold_soln_ob1433_m1_3	(-)-O-Desmethylvenlafaxine	53.21	-23.4087	-23.0266	-24.513	-23.6494	0.771888	1.4864	-9.13868	-8.47094	-8.0112	-8.54027	0.566929	1.12748	201.973	Oc1ccc(cc1)[C@H](CN(C)C)C1(O)CCCCC1		12018336
protein_gold_soln_ob1403_m1_9	Fluticasone furoate	53.77	-34.4631	-28.4349	-20.2981	-27.732	7.10861	14.165	-9.22559	-7.82713	-8.45059	-8.5011	0.700598	1.39846	235.753	O=C1C=C[C@]2(C(=C1)[C@H](C[C@@H]1[C@@]2([C@H](C[C@]2([C@H]1C[C@@H](C)[C@@]2(C(=O)SCF)OC(=O)c1ccco1)C)O)F)F)C	allergy	9854489
protein_gold_soln_ob997_m1_19	Minocycline	48.39	-26.5133	-35.1068	-26.7644	-29.4615	4.89059	8.5935	-8.54922	-8.82734	-7.96513	-8.44723	0.440064	0.862216	248.868	CN(C)[C@@H]1C(=C(C(=O)[C@@]2([C@H]1C[C@H]1C(=C2O)C(=O)c2c(C1)c(ccc2O)N(C)C)O)C(=O)N)O	antibiotics	54675783
protein_gold_soln_ob846_m1_3	Rofecoxib	50.03	-26.5715	-26.0005	-26.2701	-26.2807	0.285648	0.571	-8.42996	-8.32515	-8.38349	-8.37953	0.0525154	0.104807	220.22	O=S(=O)(C)c1ccc(cc1)C1=C(C(=O)OC1)c1ccccc1	anti-inflammatory drug	5090
protein_gold_soln_ob539_m1_9	(S)-Praziquantel	54.03	-33.1693	-27.7541	-28.6751	-29.8662	2.89743	5.4152	-8.75365	-8.01488	-8.26889	-8.34581	0.375344	0.738772	249.257	C1CCC(CC1)C(=O)N1CC(=O)N2[C@H](C1)c1c(CC2)cccc1	parasitic worm infections	1917817
protein_gold_soln_ob1019_m1_4	Meclocycline	51.69	-28.7131	-25.1333	-23.7184	-25.8549	2.57436	4.9947	-7.94027	-8.67159	-8.37711	-8.32965	0.367962	0.73132	215.363	O=C(N)C1=C([C@@H](N(C)C)[C@H]2[C@@](C1=O)(C(=C1[C@H]([C@@H]2O)C(=C)c2c(C1=O)c(ccc2Cl)O)O)O)O	antibiotic	54676539
protein_gold_soln_ob1678_m1_2	Desmethyl Tramadol	49.39	-21.673	-19.9214	-26.9066	-22.8337	3.63437	6.9852	-8.38241	-8.1144	-8.46229	-8.3197	0.182224	0.347888	189.969	Oc1cc(ccc1)[C@]1(O)CCCC[C@H]1CN(C)C	analgesic	15645279
protein_gold_soln_ob1986_m1_23	Lurbinectedin	57.3	-29.167	-32.0769	-28.8481	-30.0307	1.77925	3.2288	-8.97468	-8.07166	-7.82272	-8.28969	0.606136	1.15195	248.945	COc1c(O)c2c(cc1C)C[C@H]1[C@H](O)[N@]3[C@H]([C@@H]2N1C)[C@H]1c2c([C@@H]3COC(=O)[C@]3(CS1)NCCc1c3[nH]c3c1cc(OC)cc3)c1c(c(c2OC(=O)C)C)OCO1	chemotherapy drug	57327016
protein_gold_soln_ob602_m1_2		67.11	-35.2112	-33.4532	-29.8795	-32.848	2.71689	5.3317	-8.57012	-8.16379	-7.9741	-8.236	0.304498	0.596013	270.536
protein_gold_soln_ob1006_m1_2	mitomycin C	45.29	-25.8996	-16.997		-21.4483	6.29509	25.8996	-7.8694	-8.10007	-8.59992	-8.1898	0.373435	0.730521	175.657	O=C(N)OC[C@H]1[C@@]2(OC)[C@H]3N[C@H]3CN2C2=C1C(=O)C(=C(C)C2=O)N	anti-tumor antibiotic	5746
protein_gold_soln_ob311_m1_4	Thiethylperazine	65.35	-34.0966	-34.5116	-34.6608	-34.423	0.292349	0.5642	-8.17617	-8.23469	-8.15571	-8.18885	0.0409895	0.07898	281.885	C1CN(CCN1C)CCCN1c2cc(SCC)ccc2Sc2c1cccc2	antipsychotic	5440
protein_gold_soln_ob1198_m1_13	(R)-donepezil	65.2	-41.2634	-27.914	-37.321	-35.4995	6.85858	13.3494	-8.48327	-7.37822	-8.65244	-8.17131	0.692022	1.27421	290.077	COc1c(cc2c(c1)C[C@H](C2=O)CC1CCN(CC1)Cc1ccccc1)OC	Alzheimer's disease	1150567
protein_gold_soln_ob1751_m1_4	Norfludiazepam	47.66	-22.2132	-23.5972	-21.0147	-22.275	1.29236	2.5825	-7.40203	-8.79897	-8.08569	-8.09557	0.698521	1.39694	180.329	Clc1ccc2c(c1)C(=NCC(=O)N2)c1ccccc1F		4540
protein_gold_soln_ob1540_m1_1	N-Desmethyl ulipristal acetate	56.63	-38.6938	-35.5347	-37.5908	-37.2731	1.60333	3.1591	-8.22703	-7.90673	-7.95468	-8.02948	0.172756	0.320302	299.284	CNc1ccc(cc1)[C@H]1C[C@]2([C@H]([C@H]3C1=C1CCC(=O)C=C1CC3)CC[C@@]2(C(=O)C)OC(=O)C)C	prevent pregnancy	15908064
protein_gold_soln_ob1280_m1_1	Clopidogrel	51.91	-26.455	-23.8859	-30.4607	-26.9339	3.31345	6.5748	-8.11358	-7.59584	-8.33777	-8.01573	0.380524	0.741935	215.895	c12CCN(Cc2ccs1)[C@H](C(=O)OC)c1c(Cl)cccc1	antiplatelet medicine	60606
protein_gold_soln_ob634_m1_5	Podofilox	53.41	-28.7476	-29.2326	-31.9246	-29.9683	1.7115	3.177	-8.13682	-7.96961	-7.92701	-8.01115	0.110904	0.209817	240.08	COc1c(OC)cc(cc1OC)[C@H]1[C@H]2C(=O)OC[C@@H]2[C@@H](O)c2c1cc1OCOc1c2	warts	10607
protein_gold_soln_ob1094_m1_1	(s)-Trihexyphenidyl	67.41	-32.0623	-27.5325	-32.1727	-30.5892	2.64773	4.6402	-8.03053	-7.87336	-7.94069	-7.94819	0.0788577	0.157179	243.129	C1CCC(CC1)[C@@](c1ccccc1)(O)CCN1CCCCC1	Parkinson Disease	207845
protein_gold_soln_ob333_m1_1	Desipramine	62.71	-27.8305	-28.4564	-20.207	-25.498	4.59279	8.2494	-8.28682	-8.26354	-7.28109	-7.94382	0.574054	1.00572	202.551	CNCCCN1c2ccccc2CCc2c1cccc2	depression	2995
protein_gold_soln_ob1862_m1_3	Benzhydrocodone	48.27	-25.5407	-33.7972	-26.2357	-28.5245	4.57947	8.2565	-7.88725	-7.89946	-7.84347	-7.87672	0.0294418	0.055991	224.68	C1N(C)[C@@H]2Cc3c4[C@@]5(C1)[C@@H](Oc4c(OC)cc3)C(=CC[C@@H]25)OC(=O)c1ccccc1	narcotic analgesics	49836084
protein_gold_soln_ob42_m1_21	Ascorbic Acid	42.72	-8.98852	-16.0347	-16.4695	-13.8309	4.19926	7.48098	-7.38424	-8.69381	-8.62122	-8.23309	0.736021	1.30957	113.871	OC[C@H](O)[C@H]1OC(=O)C(=C1O)O	water-soluble vitamin	54670067
protein_gold_soln_ob1915_m1_1	Larotrectinib	73.92	-26.3803	-28.5187	-24.329	-26.4093	2.095	4.1897	-7.59611	-8.00697	-7.99015	-7.86441	0.232506	0.410859	207.694	O[C@@H]1CN(CC1)C(=O)Nc1cnn2c1nc(cc2)N1CCC[C@@H]1c1cc(F)ccc1F	cancer drug	46188928
protein_gold_soln_ob1712_m1_6	(2R,3S)-2-(2,4-difluorophenyl)-3-(4-methylenepiperidin-1-yl)-1-(1H-1,2,4-triazol-1-yl)butan-2-ol	58.54	-23.8	-20.023	-24.5226	-22.7819	2.41641	4.4996	-7.67239	-7.6965	-8.11181	-7.8269	0.247031	0.439414	178.311	C1CC(=C)CCN1[C@@H](C)[C@](O)(Cn1ncnc1)c1ccc(F)cc1F		56847705
protein_gold_soln_ob1917_m1_2	Lorlatinib	53.46	-29.3684	-27.4443	-21.5781	-26.1303	4.05798	7.7903	-7.81908	-7.94163	-7.58096	-7.78055	0.183396	0.360672	203.308	Fc1cc2c(cc1)C(=O)N(Cc1c(-c3cc(O[C@@H]2C)c(N)nc3)c(C#N)n(C)n1)C	lung cancer	71731823
protein_gold_soln_ob262_m1_7	Nandrolone	45.84	-25.9355	-29.8962	-20.2623	-25.3647	4.84225	9.6339	-7.83685	-8.72583	-6.77278	-7.77849	0.977834	1.95305	197.299	C1C[C@H](O)[C@@]2([C@@H]1[C@H]1[C@H](CC2)[C@@H]2C(=CC(=O)CC2)CC1)C	anabolic steroid	9904
protein_gold_soln_ob710_m1_3	Atovaquone	56.5	-29.8426	-27.8186	-31.871	-29.8441	2.0262	4.0524	-7.82763	-7.16616	-8.32364	-7.77248	0.580709	1.15748	231.962	Clc1ccc(cc1)[C@@H]1CC[C@H](CC1)C1=C(O)c2c(C(=O)C1=O)cccc2	Pneumocystis jiroveci	74989
protein_gold_soln_ob1322_m1_3	Equilin	46.65	-26.8069	-25.3329	-25.2326	-25.7908	0.881396	1.5743	-7.57385	-7.91609	-7.81561	-7.76851	0.175912	0.342238	200.356	C1CC(=O)[C@@]2([C@@H]1C1=CCc3c([C@H]1CC2)ccc(O)c3)C	hormone replacement therapy	223368
protein_gold_soln_ob182_m1_9	Hydroxyprogesterone caproate	50.08	-32.8148	-27.3279	-33.2603	-31.1343	3.30399	5.9324	-7.55626	-7.63943	-8.09714	-7.76428	0.291255	0.540888	241.736	CCCCCC(=O)O[C@@]1(CC[C@@H]2[C@@]1(CC[C@H]1[C@H]2CCC2=CC(=O)CC[C@]12C)C)C(=O)C	progestin hormone	169870
protein_gold_soln_ob1752_m1_2	SCHEMBL13481056	49.24	-20.1476	-19.4731	-22.6243	-20.7483	1.65927	3.1512	-8.11305	-7.12753	-8.04041	-7.76033	0.549224	0.985521	161.014	O=C(N)N1c2ccccc2[C@@H]2O[C@@H]2c2c1cccc2		11021375
protein_gold_soln_ob56_m1_6	Sulfamethazine	47.35	-21.5348	-21.7872	-21.7699	-21.6973	0.140995	0.2524	-7.56213	-7.86582	-7.66213	-7.69669	0.15477	0.303695	166.997	Nc1ccc(cc1)S(=O)(=O)Nc1nc(C)cc(C)n1	antibiotic	5327
protein_gold_soln_ob1085_m1_2	imidazoline	44.88	-24.6908	-23.3336	-19.5832	-22.5359	2.6456	5.1076	-8.04879	-7.5987	-7.2799	-7.64246	0.386311	0.768896	172.23	c12[C@@H](C3=NCCN3)CCCc1cccc2	hypertension	716128
protein_gold_soln_ob1680_m1_13	O-Desmethyltramadol	49.47	-19.2647	-25.8043	-18.3924	-21.1538	4.051	7.4119	-7.02548	-8.9005	-6.94622	-7.62407	1.10613	1.95428	161.278	Oc1cc(ccc1)[C@@]1(O)CCCC[C@@H]1CN(C)C	neuropathic pain	9838803
protein_gold_soln_ob1442_m1_15	Difluprednate	54.29	-27.587	-27.1618	-22.2965	-25.6818	2.93943	5.2905	-7.39878	-8.0473	-7.3013	-7.58246	0.405499	0.745992	194.731	CC(=O)OCC(=O)[C@@]1(OC(=O)CCC)CC[C@@H]2[C@]1(C)C[C@H](O)[C@]1([C@H]2C[C@H](F)C2=CC(=O)C=C[C@]12C)F	anti-inflammatory	443936
protein_gold_soln_ob294_m1_3	Benzphetamine	56.72	-26.5877	-20.3739	-21.9761	-22.9792	3.22607	6.2138	-8.00601	-7.29022	-7.39109	-7.56244	0.387439	0.715791	173.779	c1ccc(cc1)C[C@H](C)N(C)Cc1ccccc1	obesity	5311017
protein_gold_soln_ob1376_m1_11	MEBUTAMATE	36.62	-12.6719	-20.1051	-17.4871	-16.7547	3.77033	7.4332	-7.38778	-8.92463	-8.21967	-8.17736	0.769297	1.53685	137.009	NC(=O)OCC([C@H](CC)C)(C)COC(=O)N	anxiolytic and sedative drug	76963478
protein_gold_soln_ob27_m1_1	Sulfacetamide	44.67	-17.7414	-22.8358	-16.1186	-18.8986	3.50493	6.7172	-7.86348	-8.9604	-7.68696	-8.17028	0.689935	1.27344	154.407	O=C(C)NS(=O)(=O)c1ccc(N)cc1	antibiotic	5320
protein_gold_soln_ob11_m1_3	Estrone - folliculin (has more name)	46.51	-27.2989	-28.7246	-25.9149	-27.3128	1.4049	2.8097	-7.71091	-7.77896	-7.16612	-7.552	0.335909	0.612844	206.266	C1C(=O)[C@@]2([C@@H](C1)[C@H]1[C@H](CC2)c2c(CC1)cc(cc2)O)C	menopausal symptoms	5870
protein_gold_soln_ob1192_m1_2	Ondansetron, (3R)-	62.64	-27.2143	-20.6679	-25.8613	-24.5812	3.45585	6.5464	-7.74734	-7.0688	-7.80639	-7.54084	0.409865	0.737584	185.363	c1cn(c(n1)C)C[C@@H]1C(=O)c2c(CC1)n(C)c1c2cccc1	chemotherapy	667538
protein_gold_soln_ob1085_m1_1	2-[[(S)-1,2,3,4-Tetrahydronaphthalene]-1-yl]-2-imidazoline	53.74	-23.8795	-15.1012	-21.2739	-20.0849	4.50832	8.7783	-7.9248	-6.96171	-7.61272	-7.49974	0.491381	0.963084	150.631	c12[C@@H](C3=NCCN3)CCCc1cccc2	hypertension	716128
protein_gold_soln_ob308_m1_4	Trioxsalen	43.29	-23.0785	-21.5436	-22.1428	-22.255	0.773573	1.5349	-7.61501	-7.29847	-7.50138	-7.47162	0.16035	0.316532	166.281	O=c1cc(C)c2c(o1)c(C)c1c(c2)cc(o1)C	vitiligo	5585
protein_gold_soln_ob274_m1_1	(R)-Mepivacaine	46.81	-21.8784	-21.4346	-19.8178	-21.0436	1.08452	2.0606	-7.39708	-7.50347	-7.50582	-7.46879	0.0621147	0.108743	157.17	C1CC[C@@H](N(C1)C)C(=O)Nc1c(C)cccc1C		6918904
protein_gold_soln_ob336_m1_1	Ethylestrenol	58.3	-26.2935	-23.3825	-28.1191	-25.9317	2.38894	4.7366	-7.02939	-7.43505	-7.60309	-7.35585	0.294938	0.573702	190.75	C1C[C@@](O)(CC)[C@@]2([C@@H]1[C@H]1[C@H](CC2)[C@@H]2C(=CCCC2)CC1)C		13765
protein_gold_soln_ob641_m1_2	Sertraline	55.06	-17.0427	-22.2495	-25.4641	-21.5854	4.24979	8.4214	-7.21375	-7.43935	-7.40216	-7.35175	0.120956	0.225608	158.691	c1cc(cc(c1Cl)Cl)[C@@H]1CC[C@H](NC)c2c1cccc2		68617
protein_gold_soln_ob336_m1_9	Ethylestrenol	48.67	-28.2484	-28.7471	-26.4957	-27.8304	1.18247	2.2514	-7.17765	-7.71835	-7.14534	-7.34711	0.321903	0.573002	204.473	C1C[C@@](O)(CC)[C@@]2([C@@H]1[C@H]1[C@H](CC2)[C@@H]2C(=CCCC2)CC1)C		13765
protein_gold_soln_ob729_m1_2	(R)-Mirtazapine	45.82	-21.9998	-22.5792	-23.3561	-22.645	0.680542	1.3563	-7.39884	-7.19652	-7.34154	-7.3123	0.104281	0.202319	165.587	C1CN2[C@@H](CN1C)c1c(Cc3c2nccc3)cccc1		3085219
protein_gold_soln_ob719_m1_1	Dapagliflozin	49.51	-21.9897	-23.6032	-25.7384	-23.7771	1.88039	3.7487	-7.14241	-7.37085	-7.40469	-7.30598	0.142668	0.262283	173.715	CCOc1ccc(cc1)Cc1c(ccc(c1)[C@@H]1O[C@@H]([C@H]([C@@H]([C@H]1O)O)O)CO)Cl		9887712
protein_gold_soln_ob392_m1_3	Mitotane, (S)-	46.56	-24.8689	-26.83	-27.3732	-26.3574	1.31735	2.5043	-7.30723	-7.06611	-7.51482	-7.29605	0.224568	0.448718	192.305	Clc1ccc(cc1)[C@H](C(Cl)Cl)c1c(Cl)cccc1		6603772
protein_gold_soln_ob501_m1_3	Alprazolam	49.75	-21.7609	-21.0921	-26.783	-23.212	3.1106	5.6909	-7.2543	-7.0221	-7.60412	-7.2935	0.292983	0.582019	169.297	Clc1ccc2-n3c(nnc3CN=C(c2c1)c1ccccc1)C		2118
protein_gold_soln_ob138_m1_1	Methoxsalen	42.11	-18.4659	-19.7092	-21.8313	-20.0021	1.70172	3.3654	-7.03049	-7.34492	-7.45951	-7.27831	0.22213	0.429016	145.582	COc1c2occc2cc2c1oc(=O)cc2		4114
protein_gold_soln_ob1215_m1_1	Cyclizine	49.45	-22.0344	-22.9776	-20.3031	-21.7717	1.35646	2.6745	-7.3013	-7.25747	-7.16037	-7.23971	0.0721262	0.140936	157.621	C1CN(CCN1C)C(c1ccccc1)c1ccccc1		6726
protein_gold_soln_ob214_m1_8	Norethynodrel	47.28	-24.6414	-20.2657	-26.9475	-23.9515	3.3939	6.6818	-6.99474	-7.04675	-7.63527	-7.22558	0.355749	0.640532	173.064	C1CC2=C([C@@H]3[C@@H]1[C@@H]1CC[C@](C#C)(O)[C@@]1(C)CC3)CCC(=O)C2		6231
protein_gold_soln_ob1097_m1_23	(R)-dyphylline	50.76	-18.9268	-14.2429		-16.5848	3.31202	18.9268	-8.88668	-7.61892	-7.82272	-8.2528	0.896446	1.26777	136.871	O=c1c2c(n(c(=O)n1C)C)ncn2C[C@@H](O)CO	bronchodilator	688353
protein_gold_soln_ob1879_m1_6	Bictegravir	59.93	-25.6854	-18.6322	-19.8187	-21.3788	3.77654	7.0532	-8.02905	-6.70906	-6.83561	-7.19124	0.728318	1.31999	153.74	c1c(F)c(c(cc1F)F)CNC(=O)c1c(=O)c(O)c2n(c1)C[C@@H]1N(C2=O)[C@@H]2C[C@H](O1)CC2		90311989
protein_gold_soln_ob13_m1_3	Sulfadiazine	46	-16.2686	-21.9425	-17.3746	-18.5286	3.00783	5.6739	-8.10105	-8.1021	-7.98605	-8.06307	0.0666999	0.11605	149.397	Nc1ccc(cc1)S(=O)(=O)Nc1ncccn1	antibiotic	5215
protein_gold_soln_ob717_m1_3	Anagrelide	44.78	-20.6146	-17.1458	-23.557	-20.4391	3.2092	6.4112	-7.08929	-7.2047	-7.26299	-7.18566	0.0884043	0.173706	146.869	C1N2Cc3c(Cl)c(Cl)ccc3N=C2NC1=O		135409400
protein_gold_soln_ob1_m1_2	Sulfapyridine	46.4	-18.6923	-19.0748	-19.2267	-18.9979	0.275367	0.5344	-7.71881	-7.80401	-7.789	-7.77061	0.0454832	0.085203	147.625	Nc1ccc(cc1)S(=O)(=O)Nc1ncccc1	anti-inflammatory	5336
protein_gold_soln_ob917_m1_4	R-epinastine	44.86	-17.28	-23.791	-18.167	-19.746	3.53104	6.511	-7.33132	-7.90382	-7.38774	-7.54096	0.315512	0.572505	148.904	C1N=C(N)N2[C@@H]1c1ccccc1Cc1c2cccc1	allergic conjunctivitis	15629774
protein_gold_soln_ob940_m1_6	Nelarabine	48.99	-22.9933	-19.9527	-6.59068	-16.5122	8.72577	16.4026	-9.03037	-8.21549	-7.29509	-8.18032	0.868173	1.73528	135.075	OC[C@@H]1[C@@H](O)[C@H](O)[C@@H](O1)n1c2nc(N)nc(OC)c2nc1	chemotherapy	3011155
protein_gold_soln_ob768_m1_2	(S)-Sibutramine	46.84	-23.7371	-23.9575	-22.303	-23.3325	0.898386	1.6545	-7.41157	-7.10768	-6.9593	-7.15952	0.230547	0.452267	167.05	CC(C)C[C@H](N(C)C)C1(CCC1)c1ccc(Cl)cc1		937011
protein_gold_soln_ob1073_m1_8	Azacitidine	44.27	-5.63021	-18.3277	-20.9455	-14.9678	8.19184	15.3153	-8.08454	-10.2599	-10.8252	-9.72322	1.447	2.74063	145.535	O[C@@H]1[C@H](O)[C@@H](CO)O[C@H]1n1c(=O)nc(N)nc1	chemotherapy drug	9444
protein_gold_soln_ob360_m1_2	(1S)-2-amino-1-(2,5-dimethoxyphenyl)ethan-1-ol	46.07	-15.0635	-20.7992	-17.6311	-17.8313	2.87308	5.7357	-7.54263	-8.05048	-7.74371	-7.77894	0.255756	0.507859	138.708	NC[C@@H](O)c1cc(ccc1OC)OC		15715908
protein_gold_soln_ob707_m1_1	Lamotrigine	46.03	-19.6808	-19.0003	-16.7751	-18.4854	1.51974	2.9057	-7.31326	-7.78383	-7.03725	-7.37811	0.377491	0.746579	136.387	Nc1nc(N)nnc1c1c(Cl)c(Cl)ccc1		3878
protein_gold_soln_ob1469_m1_2	methyl (S)-phenyl[(R)-piperidin-2-yl]acetate	51.36	-16.218	-19.6092	-15.6511	-17.1594	2.14041	3.9581	-7.13023	-7.31347	-6.78035	-7.07468	0.270866	0.533119	121.398	C1CN[C@H](CC1)[C@@H](C(=O)OC)c1ccccc1		6101852
protein_gold_soln_ob661_m1_3	Ticlopidine	56.23	-20.6063	-21.8658	-25.8099	-22.7607	2.71477	5.2036	-7.02909	-7.28037	-7.15808	-7.15585	0.125652	0.251275	162.872	c1c(Cl)c(ccc1)CN1CCc2sccc2C1		5472
protein_gold_soln_ob615_m1_1	Propofol	41.14	-18.4554	-21.0028	-19.0854	-19.5145	1.32681	2.5474	-7.45475	-7.64438	-7.46691	-7.52201	0.106146	0.189627	146.789	Oc1c(C(C)C)cccc1C(C)C	anesthetic and a sedative	4943
protein_gold_soln_ob1141_m1_2	(R)-Ketamine	41.25	-21.8889	-18.2131	-19.2489	-19.7836	1.89534	3.6758	-7.56038	-6.94242	-7.09865	-7.20049	0.32132	0.617962	142.452	C1C(=O)[C@](CCC1)(NC)c1c(Cl)cccc1		644025
protein_gold_soln_ob838_m1_1	Oxcarbazepine	44.61	-16.5954	-17.7593	-18.4186	-17.5911	0.923165	1.8232	-7.26119	-7.56173	-7.46833	-7.43042	0.153816	0.300541	130.709	O=C(N)N1c2ccccc2CC(=O)c2c1cccc2	epilepsy	34312
protein_gold_soln_ob414_m1_1	Clonidine	41.81	-16.8351	-22.7082	-17.0297	-18.8577	3.33608	5.8731	-7.2903	-7.31848	-7.03847	-7.21575	0.154174	0.280011	136.072	C1CNC(=Nc2c(Cl)cccc2Cl)N1		2803
protein_gold_soln_ob946_m1_5	Varenicline	40.01	-18.7253	-20.5374	-18.0861	-19.1163	1.27156	2.4513	-6.98404	-7.59151	-7.45379	-7.34311	0.318499	0.60747	140.373	C1NC[C@@H]2C[C@H]1c1c2cc2nccnc2c1		5310966
protein_gold_soln_ob1321_m1_1	Menadiol	45.11	-16.3612	-15.7157	-16.0692	-16.0487	0.323238	0.6455	-7.48769	-7.79254	-7.48303	-7.58775	0.177363	0.309507	121.774	Cc1c(O)c2c(c(c1)O)cccc2	excessive bleeding	10209
protein_gold_soln_ob866_m1_25	-	48.78	-21.4004	-21.2246	-8.74118	-17.1221	7.25859	12.6592	-6.63418	-6.59992	-6.18156	-6.47188	0.252015	0.452623	110.812	C1C[C@@](O)(C#C)[C@@]2([C@@H]1[C@H]1[C@H]([C](C2)[CH2])[C@@H]2C(=CC(=O)CC2)CC1)CC	-	-
protein_gold_soln_ob1320_m1_8	Methyltestosterone	47.99	-15.5406	-25.2064	-9.7162	-16.8211	7.82408	15.4902	-6.62729	-6.9779	-6.39346	-6.66622	0.294157	0.584438	112.133	C1C[C@@H]2[C@@]3(C)CCC(=O)C=C3CC[C@H]2[C@H]2[C@@]1(C)[C@@](C)(O)CC2		6010
protein_gold_soln_ob1894_m1_2	Nestorone	45.62	-21.0616	-22.8065	-22.9597	-22.2759	1.05443	1.8981	-7.01924	-7.14142	-7.20573	-7.12213	0.0947322	0.186496	158.652	O=C1C=C2[C@H](CC1)[C@@H]1[C@@H](CC2)[C@H]2[C@@](CC1)(C)[C@](C(=C)C2)(C(=O)C)OC(=O)C		108059
protein_gold_soln_ob1321_m1_6	Menadiol	43.26	-16.5065	-15.3652	-13.536	-15.1359	1.49847	2.9705	-7.64716	-7.34949	-7.58588	-7.52751	0.157185	0.297667	113.936	Cc1c(O)c2c(c(c1)O)cccc2		10209
protein_gold_soln_ob121_m1_2	Pyrimethamine	45.11	-23.5901	-21.8827	-22.8307	-22.7678	0.855434	1.7074	-6.89064	-6.90022	-7.01296	-6.93461	0.0680266	0.122324	157.886	CCc1nc(N)nc(N)c1c1ccc(Cl)cc1		4993
protein_gold_soln_ob113_m1_2	Hydralazine	37.98	-17.2849	-16.7886	-11.5192	-15.1976	3.19521	5.7657	-7.8829	-7.79332	-7.1534	-7.60987	0.397843	0.729492	115.652	NNc1nncc2c1cccc2	antihypertensive	3637
protein_gold_soln_ob1739_m1_3	Pirfenidone	47.81	-10.0296	-14.8491	-15.234	-13.3709	2.90004	5.2044	-6.46328	-6.92872	-6.85123	-6.74774	0.249381	0.465442	90.2234	c1cc(ccc1)n1c(=O)ccc(C)c1		40632
protein_gold_soln_ob8_m1_1	Menadione	41.33	-16.4899	-16.724	-13.033	-15.4156	2.06674	3.691	-6.52666	-6.80859	-6.36262	-6.56595	0.225567	0.445971	101.218	C1=C(C)C(=O)c2c(C1=O)cccc2		4055
protein_gold_soln_ob1184_m1_4	(1S)-1-(adamantan-1-yl)ethan-1-amine	36.6	-13.4232	-17.3828	-16.6687	-15.8249	2.11036	3.9596	-6.92772	-7.12852	-7.11178	-7.056	0.111413	0.200799	111.661	C1[C@H]2C[C@@]3(C[C@H](C2)C[C@H]1C3)[C@H](C)N		7048784
protein_gold_soln_ob75_m1_2	(5S)-5-ethyl-3,5-dimethyl-1,3-oxazolidine-2,4-dione	30.16	-17.5061	-17.048	-16.996	-17.1834	0.280702	0.5101	-7.39426	-7.67231	-7.58071	-7.54909	0.141696	0.27805	129.719	O=C1N(C)C(=O)O[C@@]1(C)CC		51380896
protein_gold_soln_ob842_m1_6	Temozolomide	37.07	-6.94388	-13.4446	-14.2122	-11.5336	3.99327	7.26832	-7.34117	-8.30127	-8.20121	-7.94789	0.527807	0.960103	91.6674	O=C(N)c1ncn2c1nnn(C)c2=O	chemotherapy	5394
protein_gold_soln_ob67_m1_5	Sulfanilamide	34.11	-13.8105	-12.9032	-13.3457	-13.3531	0.453696	0.9073	-7.4823	-7.52052	-7.28932	-7.43071	0.123932	0.231199	99.2233	O=S(=O)(N)c1ccc(N)cc1	bacterial infections	5333
protein_gold_soln_ob67_m1_1	Sulfanilamide	37.88	-11.5926	-11.0489	-12.4339	-11.6918	0.697809	1.385	-7.71248	-7.37423	-7.32749	-7.4714	0.210082	0.384981	87.3541	O=S(=O)(N)c1ccc(N)cc1	bacterial infections	5333
protein_gold_soln_ob1520_m1_5	Deferiprone	35.62	-13.8389	-14.6969	-10.2446	-12.9268	2.36214	4.4523	-6.5095	-6.55205	-6.61443	-6.55866	0.0527774	0.104932	84.7825	Oc1c(C)n(C)ccc1=O	iron chelator (binder)	2972
protein_gold_soln_ob45_m1_1	Nicotinamide	32.36	-10.9246	-11.0813	-10.369	-10.7916	0.374303	0.7123	-7.1576	-7.19096	-7.04951	-7.13269	0.0739418	0.141448	76.9734	O=C(N)c1cccnc1		936
protein_gold_soln_ob1765_m1_3	trans-Phenmetrazine	39.05	-13.0769	-8.65688	-6.57405	-9.43594	3.32069	6.50285	-7.10094	-6.61853	-6.26428	-6.66125	0.419962	0.836658	62.8552	c1ccc(cc1)[C@@H]1OCCN[C@H]1C		12314141
protein_gold_soln_ob1755_m1_2	Oxypurinol	29.9	-7.23886	-8.33122	-14.268	-9.94603	3.78258	7.02914	-7.20365	-7.27497	-7.66766	-7.38209	0.249864	0.464004	73.4225	n1cc2c([nH]1)[nH]c(=O)[nH]c2=O	hyperuricaemia	135398752
protein_gold_soln_ob117_m1_2	Isoniazid	32.83	-11.1341	-1.39473	-14.221	-8.91661	6.69449	12.8263	-7.1711	-5.82463	-8.05208	-7.01594	1.1218	2.22745	62.5584	NNC(=O)c1ccncc1		3767
protein_gold_soln_ob1418_m1_1	4-Methoxyphenol	35.43	-10.3172	-13.8217	-1.51008	-8.54966	6.34328	12.3116	-6.95216	-7.04422	-5.80555	-6.60064	0.690109	1.23867	56.4332	c1cc(O)ccc1OC		9015
protein_gold_soln_ob1484_m1_6		28.74	-10.8292	-6.9143	-4.52473	-7.42274	3.18284	6.30447	-7.30865	-6.8009	-6.58592	-6.89849	0.371117	0.72273	51.2057	c1cnccc1N
protein_gold_soln_ob785_m1_4	Fomepizole	27.59	-10.8576	-3.46671	-6.95295	-7.09242	3.69742	7.39089	-7.46602	-5.98503	-6.7618	-6.73762	0.740794	1.481	47.786	c1[nH]ncc1C		3406
protein_gold_soln_ob1062_m1_3	Pyrazinamide	32.01	-7.54895	-3.52857	-3.82878	-4.96877	2.23954	4.02038	-6.8216	-6.26784	-6.23249	-6.44064	0.330389	0.589109	32.0021	O=C(N)c1nccnc1	treat tuberculosis	1046

## Sheet: Sheet4
	GOLD	MMPBSA		ANI_LIE
Name	Score	Avg.	Stdev	Avg.	Stdev	protein_gold_soln_ob1504_m1_10
Cabazitaxel	58.29	-44.2897	2.64063	-10.7566	0.460398	protein_gold_soln_ob1523_m1_18
Rivaroxaban	61.04	-40.4782	4.77099	-10.3811	0.680211	protein_gold_soln_ob1719_m1_1
Dapagliflozin	69.64	-33.4734	2.30214	-10.3228	0.838385	protein_gold_soln_ob683_m1_9
Acalabrutinib	68.3	-39.2879	4.22237	-9.14742	0.796896	protein_gold_soln_ob1880_m1_7
Zaleplon	61.65	-34.5118	2.24165	-8.75194	0.298421	protein_gold_soln_ob521_m1_4
Sotorasib	61.98	-31.5134	1.50474	-8.7002	0.161314	protein_gold_soln_ob815_m1_10
Lopac-T-9025	62.91	-38.3215	2.70033	-8.6217	0.333961	protein_gold_soln_ob1893_m1_24
Prucalopride	53.98	-31.6586	0.924261	-8.55426	0.112371	protein_gold_soln_ob2023_m1_7
Lurbinectedin	57.3	-30.0307	1.77925	-8.28969	0.606136	protein_gold_soln_ob257_m1_4
Thiethylperazine	65.35	-34.423	0.292349	-8.18885	0.0409895	protein_gold_soln_ob852_m1_1
N-Desmethyl ulipristal acetate	56.63	-37.2731	1.60333	-8.02948	0.172756	protein_gold_soln_ob595_m1_3
						protein_gold_soln_ob1897_m1_1
						protein_gold_soln_ob1433_m1_3

## Sheet: Sheet5
-44.2897	-10.7566
-40.4782	-10.3811
-33.4734	-10.3228
-39.2879	-9.14742
-34.5118	-8.75194
-31.5134	-8.7002
-38.3215	-8.6217
-31.6586	-8.55426
-30.0307	-8.28969
-34.423	-8.18885
-37.2731	-8.02948

## Sheet: Sheet3
-44.2897	-10.7566
-40.4782	-10.3811
-33.4734	-10.3228
-21.943	-10.3135
-25.8329	-9.93588
-14.9678	-9.72322
-30.4354	-9.21381
-28.352	-9.157
-39.2879	-9.14742
-42.7207	-9.08697
-23.7694	-8.77658
-17.9836	-8.77069
-34.5118	-8.75194
-28.3384	-8.7394
-31.5134	-8.7002
-25.8798	-8.67193
-38.3215	-8.6217
-21.0009	-8.57852
-22.974	-8.56275
-31.6586	-8.55426
-23.6494	-8.54027
-27.732	-8.5011
-29.4615	-8.44723
-26.2807	-8.37953
-29.8662	-8.34581
-25.8549	-8.32965
-22.8337	-8.3197
-30.0307	-8.28969
-16.5848	-8.2528
-32.848	-8.236
-13.8309	-8.23309
-21.4483	-8.1898
-34.423	-8.18885
-16.5122	-8.18032
-16.7547	-8.17736
-35.4995	-8.17131
-18.8986	-8.17028
-22.275	-8.09557
-18.5286	-8.06307
-37.2731	-8.02948
-26.9339	-8.01573
-29.9683	-8.01115
-30.5892	-7.94819
-11.5336	-7.94789
-25.498	-7.94382
-28.5245	-7.87672
-26.4093	-7.86441
-22.7819	-7.8269
-26.1303	-7.78055
-17.8313	-7.77894
-25.3647	-7.77849
-29.8441	-7.77248
-18.9979	-7.77061
-25.7908	-7.76851
-31.1343	-7.76428
-20.7483	-7.76033
-21.6973	-7.69669
-22.5359	-7.64246
-21.1538	-7.62407
-15.1976	-7.60987
-16.0487	-7.58775
-25.6818	-7.58246
-22.9792	-7.56244
-27.3128	-7.552
-17.1834	-7.54909
-19.746	-7.54096
-24.5812	-7.54084
-15.1359	-7.52751
-19.5145	-7.52201
-20.0849	-7.49974
-22.255	-7.47162
-11.6918	-7.4714
-21.0436	-7.46879
-13.3531	-7.43071
-17.5911	-7.43042
-9.94603	-7.38209
-18.4854	-7.37811
-25.9317	-7.35585
-21.5854	-7.35175
-27.8304	-7.34711
-19.1163	-7.34311
-22.645	-7.3123
-23.7771	-7.30598
-26.3574	-7.29605
-23.212	-7.2935
-20.0021	-7.27831
-21.7717	-7.23971
-23.9515	-7.22558
-18.8577	-7.21575
-19.7836	-7.20049
-21.3788	-7.19124
-20.4391	-7.18566
-23.3325	-7.15952
-22.7607	-7.15585
-10.7916	-7.13269
-22.2759	-7.12213
-17.1594	-7.07468
-15.8249	-7.056
-8.91661	-7.01594
-22.7678	-6.93461
-7.42274	-6.89849
-13.3709	-6.74774
-7.09242	-6.73762
-16.8211	-6.66622
-9.43594	-6.66125
-8.54966	-6.60064
-15.4156	-6.56595
-12.9268	-6.55866
-17.1221	-6.47188
-4.96877	-6.44064

## Sheet: Sheet2
		dock_score	MMPBSA			ANI
molecule_names	Name		1	2	3	1	2	3
protein_gold_soln_ob1504_m1_10	Cabazitaxel	58.29	-44.7486	-41.4497	-46.6708	-11.124	-10.2401	-10.9058
protein_gold_soln_ob1523_m1_18	Rivaroxaban	61.04	-45.667	-39.4868	-36.2808	-11.1331	-10.2014	-9.80871
protein_gold_soln_ob1719_m1_1	Dapagliflozin	69.64	-31.3246	-33.1925	-35.9031	-11.2299	-9.57633	-10.1621
protein_gold_soln_ob780_m1_4	Miglitol	43.92	-21.2633	-22.6227		-10.6376	-11.4001	-8.90263
protein_gold_soln_ob683_m1_9	Pentostatin	51.07	-27.3738	-29.3046	-20.8203	-10.1422	-10.5262	-9.13919
protein_gold_soln_ob1073_m1_8	Azacitidine	44.27	-5.63021	-18.3277	-20.9455	-8.08454	-10.2599	-10.8252
protein_gold_soln_ob1571_m1_1	Apixaban	64.22	-35.1257	-22.6288	-33.5518	-9.79574	-8.14613	-9.69958
protein_gold_soln_ob987_m1_6	Tetracycline	52.71	-30.2261	-33.3523	-21.4776	-9.38344	-9.57125	-8.5163
protein_gold_soln_ob1880_m1_7	Acalabrutinib	68.3	-43.9548	-38.1765	-35.7324	-10.0579	-8.80743	-8.57691
protein_gold_soln_ob724_m1_2	vinorelbine	50.68	-45.9527	-49.3697	-32.8396	-9.33433	-9.84097	-8.08561
protein_gold_soln_ob521_m1_4	Sulfadoxine	52.09	-24.9985	-23.9323	-22.3775	-9.05587	-8.94969	-8.32418
protein_gold_soln_ob727_m1_15	Dorzolamide	43.53	-14.503	-24.0557	-15.3922	-8.21861	-9.49825	-8.5952
protein_gold_soln_ob815_m1_10	Zaleplon	61.65	-36.7046	-32.2243	-34.6064	-8.52297	-8.64342	-9.08944
protein_gold_soln_ob1893_m1_24	Sarecycline	58.28	-26.6324	-28.4163	-29.9664	-8.18697	-8.68199	-9.34923
protein_gold_soln_ob2023_m1_7	Sotorasib	61.98	-31.9196	-32.7734	-29.8473	-8.88044	-8.56939	-8.65075
protein_gold_soln_ob874_m1_2	Voriconazole	51.63	-25.0714	-32.3093	-20.2588	-9.0092	-8.69244	-8.31416
protein_gold_soln_ob257_m1_4	protein_gold_soln_ob257	62.91	-40.3715	-39.3311	-35.2618	-8.64178	-8.94517	-8.27815
protein_gold_soln_ob852_m1_1	protein_gold_soln_ob852_m1_1	47.39	-21.6311	-22.4013	-18.9703	-9.00516	-8.64879	-8.08163
protein_gold_soln_ob595_m1_3	protein_gold_soln_ob595_m1_3	53.47	-24.4337	-23.4384	-21.05	-8.92822	-8.46129	-8.29875
protein_gold_soln_ob1897_m1_1	Prucalopride	53.98	-31.9835	-32.3766	-30.6158	-8.67009	-8.54702	-8.4457
protein_gold_soln_ob1433_m1_3	(-)-O-Desmethylvenlafaxine	53.21	-23.4087	-23.0266	-24.513	-9.13868	-8.47094	-8.0112
protein_gold_soln_ob1403_m1_9	Fluticasone furoate	53.77	-34.4631	-28.4349	-20.2981	-9.22559	-7.82713	-8.45059
protein_gold_soln_ob997_m1_19	Minocycline	48.39	-26.5133	-35.1068	-26.7644	-8.54922	-8.82734	-7.96513
protein_gold_soln_ob846_m1_3	Rofecoxib	50.03	-26.5715	-26.0005	-26.2701	-8.42996	-8.32515	-8.38349
protein_gold_soln_ob539_m1_9	(S)-Praziquantel	54.03	-33.1693	-27.7541	-28.6751	-8.75365	-8.01488	-8.26889
protein_gold_soln_ob1019_m1_4	Meclocycline	51.69	-28.7131	-25.1333	-23.7184	-7.94027	-8.67159	-8.37711
protein_gold_soln_ob1678_m1_2	Desmethyl Tramadol	49.39	-21.673	-19.9214	-26.9066	-8.38241	-8.1144	-8.46229
protein_gold_soln_ob1986_m1_23	Lurbinectedin	57.3	-29.167	-32.0769	-28.8481	-8.97468	-8.07166	-7.82272
protein_gold_soln_ob1097_m1_23	(R)-dyphylline	50.76	-18.9268	-14.2429		-8.88668	-7.61892	-7.82272
protein_gold_soln_ob602_m1_2	protein_gold_soln_ob602_m1_2	67.11	-35.2112	-33.4532	-29.8795	-8.57012	-8.16379	-7.9741
protein_gold_soln_ob42_m1_21	Ascorbic Acid	42.72	-8.98852	-16.0347	-16.4695	-7.38424	-8.69381	-8.62122
protein_gold_soln_ob1006_m1_2	mitomycin C	45.29	-25.8996	-16.997		-7.8694	-8.10007	-8.59992
protein_gold_soln_ob311_m1_4	Thiethylperazine	65.35	-34.0966	-34.5116	-34.6608	-8.17617	-8.23469	-8.15571
protein_gold_soln_ob940_m1_6	Nelarabine	48.99	-22.9933	-19.9527	-6.59068	-9.03037	-8.21549	-7.29509
protein_gold_soln_ob1376_m1_11	MEBUTAMATE	36.62	-12.6719	-20.1051	-17.4871	-7.38778	-8.92463	-8.21967
protein_gold_soln_ob1198_m1_13	(R)-donepezil	65.2	-41.2634	-27.914	-37.321	-8.48327	-7.37822	-8.65244
protein_gold_soln_ob27_m1_1	Sulfacetamide	44.67	-17.7414	-22.8358	-16.1186	-7.86348	-8.9604	-7.68696
protein_gold_soln_ob1751_m1_4	Norfludiazepam	47.66	-22.2132	-23.5972	-21.0147	-7.40203	-8.79897	-8.08569
protein_gold_soln_ob13_m1_3	Sulfadiazine	46	-16.2686	-21.9425	-17.3746	-8.10105	-8.1021	-7.98605
protein_gold_soln_ob1540_m1_1	N-Desmethyl ulipristal acetate	56.63	-38.6938	-35.5347	-37.5908	-8.22703	-7.90673	-7.95468
protein_gold_soln_ob1280_m1_1	Clopidogrel	51.91	-26.455	-23.8859	-30.4607	-8.11358	-7.59584	-8.33777
protein_gold_soln_ob634_m1_5	Podofilox	53.41	-28.7476	-29.2326	-31.9246	-8.13682	-7.96961	-7.92701
protein_gold_soln_ob1094_m1_1	(s)-Trihexyphenidyl	67.41	-32.0623	-27.5325	-32.1727	-8.03053	-7.87336	-7.94069
protein_gold_soln_ob842_m1_6	Temozolomide	37.07	-6.94388	-13.4446	-14.2122	-7.34117	-8.30127	-8.20121
protein_gold_soln_ob333_m1_1	Desipramine	62.71	-27.8305	-28.4564	-20.207	-8.28682	-8.26354	-7.28109
protein_gold_soln_ob1862_m1_3	Benzhydrocodone	48.27	-25.5407	-33.7972	-26.2357	-7.88725	-7.89946	-7.84347
protein_gold_soln_ob1915_m1_1	Larotrectinib	73.92	-26.3803	-28.5187	-24.329	-7.59611	-8.00697	-7.99015
protein_gold_soln_ob1712_m1_6	(2R,3S)-2-(2,4-difluorophenyl)-3-(4-methylenepiperidin-1-yl)-1-(1H-1,2,4-triazol-1-yl)butan-2-ol	58.54	-23.8	-20.023	-24.5226	-7.67239	-7.6965	-8.11181
protein_gold_soln_ob1917_m1_2	Lorlatinib	53.46	-29.3684	-27.4443	-21.5781	-7.81908	-7.94163	-7.58096
protein_gold_soln_ob360_m1_2	(1S)-2-amino-1-(2,5-dimethoxyphenyl)ethan-1-ol	46.07	-15.0635	-20.7992	-17.6311	-7.54263	-8.05048	-7.74371
protein_gold_soln_ob262_m1_7	Nandrolone	45.84	-25.9355	-29.8962	-20.2623	-7.83685	-8.72583	-6.77278
protein_gold_soln_ob710_m1_3	Atovaquone	56.5	-29.8426	-27.8186	-31.871	-7.82763	-7.16616	-8.32364
protein_gold_soln_ob1_m1_2	Sulfapyridine	46.4	-18.6923	-19.0748	-19.2267	-7.71881	-7.80401	-7.789
protein_gold_soln_ob1322_m1_3	Equilin	46.65	-26.8069	-25.3329	-25.2326	-7.57385	-7.91609	-7.81561
protein_gold_soln_ob182_m1_9	Hydroxyprogesterone caproate	50.08	-32.8148	-27.3279	-33.2603	-7.55626	-7.63943	-8.09714
protein_gold_soln_ob1752_m1_2	SCHEMBL13481056	49.24	-20.1476	-19.4731	-22.6243	-8.11305	-7.12753	-8.04041
protein_gold_soln_ob56_m1_6	Sulfamethazine	47.35	-21.5348	-21.7872	-21.7699	-7.56213	-7.86582	-7.66213
protein_gold_soln_ob1085_m1_2	imidazoline	44.88	-24.6908	-23.3336	-19.5832	-8.04879	-7.5987	-7.2799
protein_gold_soln_ob1680_m1_13	O-Desmethyltramadol	49.47	-19.2647	-25.8043	-18.3924	-7.02548	-8.9005	-6.94622
protein_gold_soln_ob113_m1_2	Hydralazine	37.98	-17.2849	-16.7886	-11.5192	-7.8829	-7.79332	-7.1534
protein_gold_soln_ob1321_m1_1	Menadiol	45.11	-16.3612	-15.7157	-16.0692	-7.48769	-7.79254	-7.48303
protein_gold_soln_ob1442_m1_15	Difluprednate	54.29	-27.587	-27.1618	-22.2965	-7.39878	-8.0473	-7.3013
protein_gold_soln_ob294_m1_3	Benzphetamine	56.72	-26.5877	-20.3739	-21.9761	-8.00601	-7.29022	-7.39109
protein_gold_soln_ob11_m1_3	Estrone - folliculin (has more name)	46.51	-27.2989	-28.7246	-25.9149	-7.71091	-7.77896	-7.16612
protein_gold_soln_ob75_m1_2	(5S)-5-ethyl-3,5-dimethyl-1,3-oxazolidine-2,4-dione	30.16	-17.5061	-17.048	-16.996	-7.39426	-7.67231	-7.58071
protein_gold_soln_ob917_m1_4	R-epinastine	44.86	-17.28	-23.791	-18.167	-7.33132	-7.90382	-7.38774
protein_gold_soln_ob1192_m1_2	Ondansetron, (3R)-	62.64	-27.2143	-20.6679	-25.8613	-7.74734	-7.0688	-7.80639
protein_gold_soln_ob1321_m1_6	Menadiol	43.26	-16.5065	-15.3652	-13.536	-7.64716	-7.34949	-7.58588
protein_gold_soln_ob615_m1_1	Propofol	41.14	-18.4554	-21.0028	-19.0854	-7.45475	-7.64438	-7.46691
protein_gold_soln_ob1085_m1_1	2-[[(S)-1,2,3,4-Tetrahydronaphthalene]-1-yl]-2-imidazoline	53.74	-23.8795	-15.1012	-21.2739	-7.9248	-6.96171	-7.61272
protein_gold_soln_ob308_m1_4	Trioxsalen	43.29	-23.0785	-21.5436	-22.1428	-7.61501	-7.29847	-7.50138
protein_gold_soln_ob67_m1_1	Sulfanilamide	37.88	-11.5926	-11.0489	-12.4339	-7.71248	-7.37423	-7.32749
protein_gold_soln_ob274_m1_1	(R)-Mepivacaine	46.81	-21.8784	-21.4346	-19.8178	-7.39708	-7.50347	-7.50582
protein_gold_soln_ob67_m1_5	Sulfanilamide	34.11	-13.8105	-12.9032	-13.3457	-7.4823	-7.52052	-7.28932
protein_gold_soln_ob838_m1_1	Oxcarbazepine	44.61	-16.5954	-17.7593	-18.4186	-7.26119	-7.56173	-7.46833
protein_gold_soln_ob1755_m1_2	Oxypurinol	29.9	-7.23886	-8.33122	-14.268	-7.20365	-7.27497	-7.66766
protein_gold_soln_ob707_m1_1	Lamotrigine	46.03	-19.6808	-19.0003	-16.7751	-7.31326	-7.78383	-7.03725
protein_gold_soln_ob336_m1_1	Ethylestrenol	58.3	-26.2935	-23.3825	-28.1191	-7.02939	-7.43505	-7.60309
protein_gold_soln_ob641_m1_2	Sertraline	55.06	-17.0427	-22.2495	-25.4641	-7.21375	-7.43935	-7.40216
protein_gold_soln_ob336_m1_9	Ethylestrenol	48.67	-28.2484	-28.7471	-26.4957	-7.17765	-7.71835	-7.14534
protein_gold_soln_ob946_m1_5	Varenicline	40.01	-18.7253	-20.5374	-18.0861	-6.98404	-7.59151	-7.45379
protein_gold_soln_ob729_m1_2	(R)-Mirtazapine	45.82	-21.9998	-22.5792	-23.3561	-7.39884	-7.19652	-7.34154
protein_gold_soln_ob719_m1_1	Dapagliflozin	49.51	-21.9897	-23.6032	-25.7384	-7.14241	-7.37085	-7.40469
protein_gold_soln_ob392_m1_3	Mitotane, (S)-	46.56	-24.8689	-26.83	-27.3732	-7.30723	-7.06611	-7.51482
protein_gold_soln_ob501_m1_3	Alprazolam	49.75	-21.7609	-21.0921	-26.783	-7.2543	-7.0221	-7.60412
protein_gold_soln_ob138_m1_1	Methoxsalen	42.11	-18.4659	-19.7092	-21.8313	-7.03049	-7.34492	-7.45951
protein_gold_soln_ob1215_m1_1	Cyclizine	49.45	-22.0344	-22.9776	-20.3031	-7.3013	-7.25747	-7.16037
protein_gold_soln_ob214_m1_8	Norethynodrel	47.28	-24.6414	-20.2657	-26.9475	-6.99474	-7.04675	-7.63527
protein_gold_soln_ob414_m1_1	Clonidine	41.81	-16.8351	-22.7082	-17.0297	-7.2903	-7.31848	-7.03847
protein_gold_soln_ob1141_m1_2	(R)-Ketamine	41.25	-21.8889	-18.2131	-19.2489	-7.56038	-6.94242	-7.09865
protein_gold_soln_ob1879_m1_6	Bictegravir	59.93	-25.6854	-18.6322	-19.8187	-8.02905	-6.70906	-6.83561
protein_gold_soln_ob717_m1_3	Anagrelide	44.78	-20.6146	-17.1458	-23.557	-7.08929	-7.2047	-7.26299
protein_gold_soln_ob768_m1_2	(S)-Sibutramine	46.84	-23.7371	-23.9575	-22.303	-7.41157	-7.10768	-6.9593
protein_gold_soln_ob661_m1_3	Ticlopidine	56.23	-20.6063	-21.8658	-25.8099	-7.02909	-7.28037	-7.15808
protein_gold_soln_ob45_m1_1	Nicotinamide	32.36	-10.9246	-11.0813	-10.369	-7.1576	-7.19096	-7.04951
protein_gold_soln_ob1894_m1_2	Nestorone	45.62	-21.0616	-22.8065	-22.9597	-7.01924	-7.14142	-7.20573
protein_gold_soln_ob1469_m1_2	methyl (S)-phenyl[(R)-piperidin-2-yl]acetate	51.36	-16.218	-19.6092	-15.6511	-7.13023	-7.31347	-6.78035
protein_gold_soln_ob1184_m1_4	(1S)-1-(adamantan-1-yl)ethan-1-amine	36.6	-13.4232	-17.3828	-16.6687	-6.92772	-7.12852	-7.11178
protein_gold_soln_ob117_m1_2	Isoniazid	32.83	-11.1341	-1.39473	-14.221	-7.1711	-5.82463	-8.05208
protein_gold_soln_ob121_m1_2	Pyrimethamine	45.11	-23.5901	-21.8827	-22.8307	-6.89064	-6.90022	-7.01296
protein_gold_soln_ob1484_m1_6	protein_gold_soln_ob1484_m1_6	28.74	-10.8292	-6.9143	-4.52473	-7.30865	-6.8009	-6.58592
protein_gold_soln_ob1739_m1_3	Pirfenidone	47.81	-10.0296	-14.8491	-15.234	-6.46328	-6.92872	-6.85123
protein_gold_soln_ob785_m1_4	Fomepizole	27.59	-10.8576	-3.46671	-6.95295	-7.46602	-5.98503	-6.7618
protein_gold_soln_ob1320_m1_8	Methyltestosterone	47.99	-15.5406	-25.2064	-9.7162	-6.62729	-6.9779	-6.39346
protein_gold_soln_ob1765_m1_3	trans-Phenmetrazine	39.05	-13.0769	-8.65688	-6.57405	-7.10094	-6.61853	-6.26428
protein_gold_soln_ob1418_m1_1	4-Methoxyphenol	35.43	-10.3172	-13.8217	-1.51008	-6.95216	-7.04422	-5.80555
protein_gold_soln_ob8_m1_1	Menadione	41.33	-16.4899	-16.724	-13.033	-6.52666	-6.80859	-6.36262
protein_gold_soln_ob1520_m1_5	Deferiprone	35.62	-13.8389	-14.6969	-10.2446	-6.5095	-6.55205	-6.61443
protein_gold_soln_ob866_m1_25	protein_gold_soln_ob866_m1_25	48.78	-21.4004	-21.2246	-8.74118	-6.63418	-6.59992	-6.18156
protein_gold_soln_ob1062_m1_3	Pyrazinamide	32.01	-7.54895	-3.52857	-3.82878	-6.8216	-6.26784	-6.23249

## Sheet: Sheet1 (2)
molecule_names	dock_score	Mmpbsa_0	Mmpbsa_1	Mmpbsa_2	average_mm	std_mm	max_err_mm	Ani_0	Ani_1	Ani_2	avarage_ani	std_ani	max_err_ani
protein_gold_soln_ob724_m1_2	50.68	-45.9527	-49.3697	-32.8396	-42.7207	8.72614	16.5301	-9.33433	-9.84097	-8.08561	-9.08697	0.903448	1.75537
protein_gold_soln_ob940_m1_6	48.99	-22.9933	-19.9527	-6.59068	-16.5122	8.72577	16.4026	-9.03037	-8.21549	-7.29509	-8.18032	0.868173	1.73528
protein_gold_soln_ob1073_m1_8	44.27	-5.63021	-18.3277	-20.9455	-14.9678	8.19184	15.3153	-8.08454	-10.2599	-10.8252	-9.72322	1.447	2.74063
protein_gold_soln_ob1320_m1_8	47.99	-15.5406	-25.2064	-9.7162	-16.8211	7.82408	15.4902	-6.62729	-6.9779	-6.39346	-6.66622	0.294157	0.584438
protein_gold_soln_ob866_m1_25	48.78	-21.4004	-21.2246	-8.74118	-17.1221	7.25859	12.6592	-6.63418	-6.59992	-6.18156	-6.47188	0.252015	0.452623
protein_gold_soln_ob1403_m1_9	53.77	-34.4631	-28.4349	-20.2981	-27.732	7.10861	14.165	-9.22559	-7.82713	-8.45059	-8.5011	0.700598	1.39846
protein_gold_soln_ob1198_m1_13	65.2	-41.2634	-27.914	-37.321	-35.4995	6.85858	13.3494	-8.48327	-7.37822	-8.65244	-8.17131	0.692022	1.27421
protein_gold_soln_ob1571_m1_1	64.22	-35.1257	-22.6288	-33.5518	-30.4354	6.80639	12.4969	-9.79574	-8.14613	-9.69958	-9.21381	0.925894	1.64961
protein_gold_soln_ob117_m1_2	32.83	-11.1341	-1.39473	-14.221	-8.91661	6.69449	12.8263	-7.1711	-5.82463	-8.05208	-7.01594	1.1218	2.22745
protein_gold_soln_ob1418_m1_1	35.43	-10.3172	-13.8217	-1.51008	-8.54966	6.34328	12.3116	-6.95216	-7.04422	-5.80555	-6.60064	0.690109	1.23867
protein_gold_soln_ob1006_m1_2	45.29	-25.8996	-16.997		-21.4483	6.29509	25.8996	-7.8694	-8.10007	-8.59992	-8.1898	0.373435	0.730521
protein_gold_soln_ob987_m1_6	52.71	-30.2261	-33.3523	-21.4776	-28.352	6.15519	11.8747	-9.38344	-9.57125	-8.5163	-9.157	0.562747	1.05495
protein_gold_soln_ob874_m1_2	51.63	-25.0714	-32.3093	-20.2588	-25.8798	6.06579	12.0505	-9.0092	-8.69244	-8.31416	-8.67193	0.34797	0.695032
protein_gold_soln_ob727_m1_15	43.53	-14.503	-24.0557	-15.3922	-17.9836	5.27733	9.5527	-8.21861	-9.49825	-8.5952	-8.77069	0.657622	1.27964
protein_gold_soln_ob997_m1_19	48.39	-26.5133	-35.1068	-26.7644	-29.4615	4.89059	8.5935	-8.54922	-8.82734	-7.96513	-8.44723	0.440064	0.862216
protein_gold_soln_ob262_m1_7	45.84	-25.9355	-29.8962	-20.2623	-25.3647	4.84225	9.6339	-7.83685	-8.72583	-6.77278	-7.77849	0.977834	1.95305
protein_gold_soln_ob1523_m1_18	61.04	-45.667	-39.4868	-36.2808	-40.4782	4.77099	9.3862	-11.1331	-10.2014	-9.80871	-10.3811	0.680211	1.32436
protein_gold_soln_ob333_m1_1	62.71	-27.8305	-28.4564	-20.207	-25.498	4.59279	8.2494	-8.28682	-8.26354	-7.28109	-7.94382	0.574054	1.00572
protein_gold_soln_ob1862_m1_3	48.27	-25.5407	-33.7972	-26.2357	-28.5245	4.57947	8.2565	-7.88725	-7.89946	-7.84347	-7.87672	0.0294418	0.055991
protein_gold_soln_ob1085_m1_1	53.74	-23.8795	-15.1012	-21.2739	-20.0849	4.50832	8.7783	-7.9248	-6.96171	-7.61272	-7.49974	0.491381	0.963084
protein_gold_soln_ob683_m1_9	51.07	-27.3738	-29.3046	-20.8203	-25.8329	4.44709	8.4843	-10.1422	-10.5262	-9.13919	-9.93588	0.716166	1.38703
protein_gold_soln_ob641_m1_2	55.06	-17.0427	-22.2495	-25.4641	-21.5854	4.24979	8.4214	-7.21375	-7.43935	-7.40216	-7.35175	0.120956	0.225608
protein_gold_soln_ob1880_m1_7	68.3	-43.9548	-38.1765	-35.7324	-39.2879	4.22237	8.2224	-10.0579	-8.80743	-8.57691	-9.14742	0.796896	1.48101
protein_gold_soln_ob42_m1_21	42.72	-8.98852	-16.0347	-16.4695	-13.8309	4.19926	7.48098	-7.38424	-8.69381	-8.62122	-8.23309	0.736021	1.30957
protein_gold_soln_ob1917_m1_2	53.46	-29.3684	-27.4443	-21.5781	-26.1303	4.05798	7.7903	-7.81908	-7.94163	-7.58096	-7.78055	0.183396	0.360672
protein_gold_soln_ob1680_m1_13	49.47	-19.2647	-25.8043	-18.3924	-21.1538	4.051	7.4119	-7.02548	-8.9005	-6.94622	-7.62407	1.10613	1.95428
protein_gold_soln_ob842_m1_6	37.07	-6.94388	-13.4446	-14.2122	-11.5336	3.99327	7.26832	-7.34117	-8.30127	-8.20121	-7.94789	0.527807	0.960103
protein_gold_soln_ob1755_m1_2	29.9	-7.23886	-8.33122	-14.268	-9.94603	3.78258	7.02914	-7.20365	-7.27497	-7.66766	-7.38209	0.249864	0.464004
protein_gold_soln_ob1879_m1_6	59.93	-25.6854	-18.6322	-19.8187	-21.3788	3.77654	7.0532	-8.02905	-6.70906	-6.83561	-7.19124	0.728318	1.31999
protein_gold_soln_ob1376_m1_11	36.62	-12.6719	-20.1051	-17.4871	-16.7547	3.77033	7.4332	-7.38778	-8.92463	-8.21967	-8.17736	0.769297	1.53685
protein_gold_soln_ob785_m1_4	27.59	-10.8576	-3.46671	-6.95295	-7.09242	3.69742	7.39089	-7.46602	-5.98503	-6.7618	-6.73762	0.740794	1.481
protein_gold_soln_ob1678_m1_2	49.39	-21.673	-19.9214	-26.9066	-22.8337	3.63437	6.9852	-8.38241	-8.1144	-8.46229	-8.3197	0.182224	0.347888
protein_gold_soln_ob917_m1_4	44.86	-17.28	-23.791	-18.167	-19.746	3.53104	6.511	-7.33132	-7.90382	-7.38774	-7.54096	0.315512	0.572505
protein_gold_soln_ob27_m1_1	44.67	-17.7414	-22.8358	-16.1186	-18.8986	3.50493	6.7172	-7.86348	-8.9604	-7.68696	-8.17028	0.689935	1.27344
protein_gold_soln_ob1192_m1_2	62.64	-27.2143	-20.6679	-25.8613	-24.5812	3.45585	6.5464	-7.74734	-7.0688	-7.80639	-7.54084	0.409865	0.737584
protein_gold_soln_ob214_m1_8	47.28	-24.6414	-20.2657	-26.9475	-23.9515	3.3939	6.6818	-6.99474	-7.04675	-7.63527	-7.22558	0.355749	0.640532
protein_gold_soln_ob414_m1_1	41.81	-16.8351	-22.7082	-17.0297	-18.8577	3.33608	5.8731	-7.2903	-7.31848	-7.03847	-7.21575	0.154174	0.280011
protein_gold_soln_ob1765_m1_3	39.05	-13.0769	-8.65688	-6.57405	-9.43594	3.32069	6.50285	-7.10094	-6.61853	-6.26428	-6.66125	0.419962	0.836658
protein_gold_soln_ob1280_m1_1	51.91	-26.455	-23.8859	-30.4607	-26.9339	3.31345	6.5748	-8.11358	-7.59584	-8.33777	-8.01573	0.380524	0.741935
protein_gold_soln_ob1097_m1_23	50.76	-18.9268	-14.2429		-16.5848	3.31202	18.9268	-8.88668	-7.61892	-7.82272	-8.2528	0.896446	1.26777
protein_gold_soln_ob182_m1_9	50.08	-32.8148	-27.3279	-33.2603	-31.1343	3.30399	5.9324	-7.55626	-7.63943	-8.09714	-7.76428	0.291255	0.540888
protein_gold_soln_ob294_m1_3	56.72	-26.5877	-20.3739	-21.9761	-22.9792	3.22607	6.2138	-8.00601	-7.29022	-7.39109	-7.56244	0.387439	0.715791
protein_gold_soln_ob717_m1_3	44.78	-20.6146	-17.1458	-23.557	-20.4391	3.2092	6.4112	-7.08929	-7.2047	-7.26299	-7.18566	0.0884043	0.173706
protein_gold_soln_ob113_m1_2	37.98	-17.2849	-16.7886	-11.5192	-15.1976	3.19521	5.7657	-7.8829	-7.79332	-7.1534	-7.60987	0.397843	0.729492
protein_gold_soln_ob1484_m1_6	28.74	-10.8292	-6.9143	-4.52473	-7.42274	3.18284	6.30447	-7.30865	-6.8009	-6.58592	-6.89849	0.371117	0.72273
protein_gold_soln_ob501_m1_3	49.75	-21.7609	-21.0921	-26.783	-23.212	3.1106	5.6909	-7.2543	-7.0221	-7.60412	-7.2935	0.292983	0.582019
protein_gold_soln_ob13_m1_3	46	-16.2686	-21.9425	-17.3746	-18.5286	3.00783	5.6739	-8.10105	-8.1021	-7.98605	-8.06307	0.0666999	0.11605
protein_gold_soln_ob1442_m1_15	54.29	-27.587	-27.1618	-22.2965	-25.6818	2.93943	5.2905	-7.39878	-8.0473	-7.3013	-7.58246	0.405499	0.745992
protein_gold_soln_ob1739_m1_3	47.81	-10.0296	-14.8491	-15.234	-13.3709	2.90004	5.2044	-6.46328	-6.92872	-6.85123	-6.74774	0.249381	0.465442
protein_gold_soln_ob539_m1_9	54.03	-33.1693	-27.7541	-28.6751	-29.8662	2.89743	5.4152	-8.75365	-8.01488	-8.26889	-8.34581	0.375344	0.738772
protein_gold_soln_ob360_m1_2	46.07	-15.0635	-20.7992	-17.6311	-17.8313	2.87308	5.7357	-7.54263	-8.05048	-7.74371	-7.77894	0.255756	0.507859
protein_gold_soln_ob602_m1_2	67.11	-35.2112	-33.4532	-29.8795	-32.848	2.71689	5.3317	-8.57012	-8.16379	-7.9741	-8.236	0.304498	0.596013
protein_gold_soln_ob661_m1_3	56.23	-20.6063	-21.8658	-25.8099	-22.7607	2.71477	5.2036	-7.02909	-7.28037	-7.15808	-7.15585	0.125652	0.251275
protein_gold_soln_ob257_m1_4	62.91	-40.3715	-39.3311	-35.2618	-38.3215	2.70033	5.1097	-8.64178	-8.94517	-8.27815	-8.6217	0.333961	0.667016
protein_gold_soln_ob1094_m1_1	67.41	-32.0623	-27.5325	-32.1727	-30.5892	2.64773	4.6402	-8.03053	-7.87336	-7.94069	-7.94819	0.0788577	0.157179
protein_gold_soln_ob1085_m1_2	44.88	-24.6908	-23.3336	-19.5832	-22.5359	2.6456	5.1076	-8.04879	-7.5987	-7.2799	-7.64246	0.386311	0.768896
protein_gold_soln_ob1504_m1_10	58.29	-44.7486	-41.4497	-46.6708	-44.2897	2.64063	5.2211	-11.124	-10.2401	-10.9058	-10.7566	0.460398	0.883821
protein_gold_soln_ob1019_m1_4	51.69	-28.7131	-25.1333	-23.7184	-25.8549	2.57436	4.9947	-7.94027	-8.67159	-8.37711	-8.32965	0.367962	0.73132
protein_gold_soln_ob1712_m1_6	58.54	-23.8	-20.023	-24.5226	-22.7819	2.41641	4.4996	-7.67239	-7.6965	-8.11181	-7.8269	0.247031	0.439414
protein_gold_soln_ob336_m1_1	58.3	-26.2935	-23.3825	-28.1191	-25.9317	2.38894	4.7366	-7.02939	-7.43505	-7.60309	-7.35585	0.294938	0.573702
protein_gold_soln_ob1520_m1_5	35.62	-13.8389	-14.6969	-10.2446	-12.9268	2.36214	4.4523	-6.5095	-6.55205	-6.61443	-6.55866	0.0527774	0.104932
protein_gold_soln_ob1719_m1_1	69.64	-31.3246	-33.1925	-35.9031	-33.4734	2.30214	4.5785	-11.2299	-9.57633	-10.1621	-10.3228	0.838385	1.65352
protein_gold_soln_ob815_m1_10	61.65	-36.7046	-32.2243	-34.6064	-34.5118	2.24165	4.4803	-8.52297	-8.64342	-9.08944	-8.75194	0.298421	0.56647
protein_gold_soln_ob1062_m1_3	32.01	-7.54895	-3.52857	-3.82878	-4.96877	2.23954	4.02038	-6.8216	-6.26784	-6.23249	-6.44064	0.330389	0.589109
protein_gold_soln_ob1469_m1_2	51.36	-16.218	-19.6092	-15.6511	-17.1594	2.14041	3.9581	-7.13023	-7.31347	-6.78035	-7.07468	0.270866	0.533119
protein_gold_soln_ob1184_m1_4	36.6	-13.4232	-17.3828	-16.6687	-15.8249	2.11036	3.9596	-6.92772	-7.12852	-7.11178	-7.056	0.111413	0.200799
protein_gold_soln_ob1915_m1_1	73.92	-26.3803	-28.5187	-24.329	-26.4093	2.095	4.1897	-7.59611	-8.00697	-7.99015	-7.86441	0.232506	0.410859
protein_gold_soln_ob8_m1_1	41.33	-16.4899	-16.724	-13.033	-15.4156	2.06674	3.691	-6.52666	-6.80859	-6.36262	-6.56595	0.225567	0.445971
protein_gold_soln_ob710_m1_3	56.5	-29.8426	-27.8186	-31.871	-29.8441	2.0262	4.0524	-7.82763	-7.16616	-8.32364	-7.77248	0.580709	1.15748
protein_gold_soln_ob1141_m1_2	41.25	-21.8889	-18.2131	-19.2489	-19.7836	1.89534	3.6758	-7.56038	-6.94242	-7.09865	-7.20049	0.32132	0.617962
protein_gold_soln_ob719_m1_1	49.51	-21.9897	-23.6032	-25.7384	-23.7771	1.88039	3.7487	-7.14241	-7.37085	-7.40469	-7.30598	0.142668	0.262283
protein_gold_soln_ob852_m1_1	47.39	-21.6311	-22.4013	-18.9703	-21.0009	1.80022	3.431	-9.00516	-8.64879	-8.08163	-8.57852	0.465754	0.923525
protein_gold_soln_ob1986_m1_23	57.3	-29.167	-32.0769	-28.8481	-30.0307	1.77925	3.2288	-8.97468	-8.07166	-7.82272	-8.28969	0.606136	1.15195
protein_gold_soln_ob595_m1_3	53.47	-24.4337	-23.4384	-21.05	-22.974	1.73899	3.3837	-8.92822	-8.46129	-8.29875	-8.56275	0.326771	0.629469
protein_gold_soln_ob634_m1_5	53.41	-28.7476	-29.2326	-31.9246	-29.9683	1.7115	3.177	-8.13682	-7.96961	-7.92701	-8.01115	0.110904	0.209817
protein_gold_soln_ob138_m1_1	42.11	-18.4659	-19.7092	-21.8313	-20.0021	1.70172	3.3654	-7.03049	-7.34492	-7.45951	-7.27831	0.22213	0.429016
protein_gold_soln_ob1893_m1_24	58.28	-26.6324	-28.4163	-29.9664	-28.3384	1.66837	3.334	-8.18697	-8.68199	-9.34923	-8.7394	0.583251	1.16226
protein_gold_soln_ob1752_m1_2	49.24	-20.1476	-19.4731	-22.6243	-20.7483	1.65927	3.1512	-8.11305	-7.12753	-8.04041	-7.76033	0.549224	0.985521
protein_gold_soln_ob1540_m1_1	56.63	-38.6938	-35.5347	-37.5908	-37.2731	1.60333	3.1591	-8.22703	-7.90673	-7.95468	-8.02948	0.172756	0.320302
protein_gold_soln_ob707_m1_1	46.03	-19.6808	-19.0003	-16.7751	-18.4854	1.51974	2.9057	-7.31326	-7.78383	-7.03725	-7.37811	0.377491	0.746579
protein_gold_soln_ob2023_m1_7	61.98	-31.9196	-32.7734	-29.8473	-31.5134	1.50474	2.9261	-8.88044	-8.56939	-8.65075	-8.7002	0.161314	0.311054
protein_gold_soln_ob1321_m1_6	43.26	-16.5065	-15.3652	-13.536	-15.1359	1.49847	2.9705	-7.64716	-7.34949	-7.58588	-7.52751	0.157185	0.297667
protein_gold_soln_ob11_m1_3	46.51	-27.2989	-28.7246	-25.9149	-27.3128	1.4049	2.8097	-7.71091	-7.77896	-7.16612	-7.552	0.335909	0.612844
protein_gold_soln_ob1215_m1_1	49.45	-22.0344	-22.9776	-20.3031	-21.7717	1.35646	2.6745	-7.3013	-7.25747	-7.16037	-7.23971	0.0721262	0.140936
protein_gold_soln_ob615_m1_1	41.14	-18.4554	-21.0028	-19.0854	-19.5145	1.32681	2.5474	-7.45475	-7.64438	-7.46691	-7.52201	0.106146	0.189627
protein_gold_soln_ob521_m1_4	52.09	-24.9985	-23.9323	-22.3775	-23.7694	1.31807	2.621	-9.05587	-8.94969	-8.32418	-8.77658	0.395372	0.731692
protein_gold_soln_ob392_m1_3	46.56	-24.8689	-26.83	-27.3732	-26.3574	1.31735	2.5043	-7.30723	-7.06611	-7.51482	-7.29605	0.224568	0.448718
protein_gold_soln_ob1751_m1_4	47.66	-22.2132	-23.5972	-21.0147	-22.275	1.29236	2.5825	-7.40203	-8.79897	-8.08569	-8.09557	0.698521	1.39694
protein_gold_soln_ob946_m1_5	40.01	-18.7253	-20.5374	-18.0861	-19.1163	1.27156	2.4513	-6.98404	-7.59151	-7.45379	-7.34311	0.318499	0.60747
protein_gold_soln_ob336_m1_9	48.67	-28.2484	-28.7471	-26.4957	-27.8304	1.18247	2.2514	-7.17765	-7.71835	-7.14534	-7.34711	0.321903	0.573002
protein_gold_soln_ob274_m1_1	46.81	-21.8784	-21.4346	-19.8178	-21.0436	1.08452	2.0606	-7.39708	-7.50347	-7.50582	-7.46879	0.0621147	0.108743
protein_gold_soln_ob1894_m1_2	45.62	-21.0616	-22.8065	-22.9597	-22.2759	1.05443	1.8981	-7.01924	-7.14142	-7.20573	-7.12213	0.0947322	0.186496
protein_gold_soln_ob780_m1_4	43.92	-21.2633	-22.6227		-21.943	0.961241	22.6227	-10.6376	-11.4001	-8.90263	-10.3135	1.2799	2.49746
protein_gold_soln_ob1897_m1_1	53.98	-31.9835	-32.3766	-30.6158	-31.6586	0.924261	1.7608	-8.67009	-8.54702	-8.4457	-8.55426	0.112371	0.22439
protein_gold_soln_ob838_m1_1	44.61	-16.5954	-17.7593	-18.4186	-17.5911	0.923165	1.8232	-7.26119	-7.56173	-7.46833	-7.43042	0.153816	0.300541
protein_gold_soln_ob768_m1_2	46.84	-23.7371	-23.9575	-22.303	-23.3325	0.898386	1.6545	-7.41157	-7.10768	-6.9593	-7.15952	0.230547	0.452267
protein_gold_soln_ob1322_m1_3	46.65	-26.8069	-25.3329	-25.2326	-25.7908	0.881396	1.5743	-7.57385	-7.91609	-7.81561	-7.76851	0.175912	0.342238
protein_gold_soln_ob121_m1_2	45.11	-23.5901	-21.8827	-22.8307	-22.7678	0.855434	1.7074	-6.89064	-6.90022	-7.01296	-6.93461	0.0680266	0.122324
protein_gold_soln_ob308_m1_4	43.29	-23.0785	-21.5436	-22.1428	-22.255	0.773573	1.5349	-7.61501	-7.29847	-7.50138	-7.47162	0.16035	0.316532
protein_gold_soln_ob1433_m1_3	53.21	-23.4087	-23.0266	-24.513	-23.6494	0.771888	1.4864	-9.13868	-8.47094	-8.0112	-8.54027	0.566929	1.12748
protein_gold_soln_ob67_m1_1	37.88	-11.5926	-11.0489	-12.4339	-11.6918	0.697809	1.385	-7.71248	-7.37423	-7.32749	-7.4714	0.210082	0.384981
protein_gold_soln_ob729_m1_2	45.82	-21.9998	-22.5792	-23.3561	-22.645	0.680542	1.3563	-7.39884	-7.19652	-7.34154	-7.3123	0.104281	0.202319
protein_gold_soln_ob67_m1_5	34.11	-13.8105	-12.9032	-13.3457	-13.3531	0.453696	0.9073	-7.4823	-7.52052	-7.28932	-7.43071	0.123932	0.231199
protein_gold_soln_ob45_m1_1	32.36	-10.9246	-11.0813	-10.369	-10.7916	0.374303	0.7123	-7.1576	-7.19096	-7.04951	-7.13269	0.0739418	0.141448
protein_gold_soln_ob1321_m1_1	45.11	-16.3612	-15.7157	-16.0692	-16.0487	0.323238	0.6455	-7.48769	-7.79254	-7.48303	-7.58775	0.177363	0.309507
protein_gold_soln_ob311_m1_4	65.35	-34.0966	-34.5116	-34.6608	-34.423	0.292349	0.5642	-8.17617	-8.23469	-8.15571	-8.18885	0.0409895	0.07898
protein_gold_soln_ob846_m1_3	50.03	-26.5715	-26.0005	-26.2701	-26.2807	0.285648	0.571	-8.42996	-8.32515	-8.38349	-8.37953	0.0525154	0.104807
protein_gold_soln_ob75_m1_2	30.16	-17.5061	-17.048	-16.996	-17.1834	0.280702	0.5101	-7.39426	-7.67231	-7.58071	-7.54909	0.141696	0.27805
protein_gold_soln_ob1_m1_2	46.4	-18.6923	-19.0748	-19.2267	-18.9979	0.275367	0.5344	-7.71881	-7.80401	-7.789	-7.77061	0.0454832	0.085203
protein_gold_soln_ob56_m1_6	47.35	-21.5348	-21.7872	-21.7699	-21.6973	0.140995	0.2524	-7.56213	-7.86582	-7.66213	-7.69669	0.15477	0.303695
