# Supplementary material for: Benchmarking ANI potentials as a rescoring function and screening FDA drugs for SARS-CoV-2 Mpro
Source: J Comput Aided Mol Des. 2024 Mar 27;38(1):15. doi: 10.1007/s10822-024-00554-4 (PMC10965596; doi:10.1007/s10822-024-00554-4)
Supplement: Supplementary file 2 — Supplementary file2 (XLSX 124 kb) [file 10822_2024_554_MOESM2_ESM.xlsx]

## Sheet: Raw data
Lig	GOLD ranked pose number	GOLD SCORE	RMSD	PLP	SPE_ani2x_2_3	SPE_ani2x_2	SPE_ani2x_3	diff_ani2x	Dexpr	SP_active_site_PL	SP_active_site_L	SP_active_site_P	SP_ANI_active_site	SP_ANI_rank	opt_active_site_PL	opt_active_site_L	opt_active_site_P	opt_ANI_active_site	opt_ANI_rank
06I	15	74.89	3.25665	-70.53	-3.40522e+06	-65202.5	-3.34002e+06	-0.946032	-10.4637	-894869	-65202.8	-829663	-3.37541	1	-895111	-65202.6	-829905	-4.06995	1
0EN	13	54.92	4.25579	-53.44	-3.37809e+06	-38068.7	-3.34002e+06	-1.21158	-7.54453	-867733	-38068.6	-829663	-2.04222	1	-867979	-38069	-829907	-3.24513	2
23H	6	67.72	7.14761	-64.22	-3.38615e+06	-46133.2	-3.34002e+06	-1.01318	-7.38686	-875798	-46133.1	-829663	-2.07577	1	-876043	-46133.6	-829906	-3.64298	2
CY6	9	71.28	9.75653	-69.59	-3.39106e+06	-51034.1	-3.34002e+06	-1.0752	#N/A	-880699	-51034	-829663	-2.89643	1	-880946	-51035.3	-829906	-4.35082	4
CYV	12	70.97	5.749	-70.73	-3.39846e+06	-58436.6	-3.34002e+06	-1.2943	#N/A	-888101	-58435.3	-829663	-3.13466	1	-888347	-58437.2	-829906	-4.33128	10
D3F	7	49.23	4.29307	-48.13	-3.41393e+06	-73905.3	-3.34002e+06	-0.513242	-9.25254	-903570	-73905.5	-829663	-2.00615	1	-903815	-73906.2	-829906	-2.58807	9
F3F	7	63.51	12.8556	-60.71	-3.38428e+06	-44259.6	-3.34002e+06	-0.746454	-7.83407	-873923	-44259.2	-829663	-1.77438	1	-874168	-44259.5	-829906	-2.50603	1
RFM	11	80.57	9.11767	-70.54	-3.38969e+06	-49671.5	-3.34002e+06	-1.02358	-9.06011	-879336	-49671.4	-829663	-2.57003	1	-879581	-49672	-829906	-3.5064	2
23H	2	70.01	5.22073	-61.61	-3.38615e+06	-46132.1	-3.34002e+06	-0.978472	-7.38686	-875798	-46133.2	-829663	-1.91101	2	-876041	-46133.6	-829905	-2.8167	21
XEY	3	78.99	1.47015	-72.31	-3.39564e+06	-55615.2	-3.34002e+06	-1.44245	-7.65377	-885280	-55615.2	-829663	-2.53766	1	-885523	-55615.2	-829905	-3.02568	1
XF4	15	99.41	0.950639	-91.02	-3.39499e+06	-54968.4	-3.34002e+06	-2.21347	-9.77725	-884634	-54968.4	-829663	-3.16337	1	-884877	-54968.3	-829905	-3.52025	23
XEY	1	83.88	2.09359	-76.8	-3.39564e+06	-55615.3	-3.34002e+06	-1.43132	-7.65377	-885280	-55615.3	-829663	-2.50921	2	-885523	-55615.2	-829906	-2.22506	13
XEY	2	82.91	0.96203	-71.79	-3.39564e+06	-55615.3	-3.34002e+06	-1.2602	-7.65377	-885280	-55615.3	-829663	-2.42825	3	-885523	-55615.3	-829905	-2.49029	4
YSJ	19	66.14	3.64157	-61.23	-3.41019e+06	-70173.5	-3.34002e+06	-1.12526	-10.9208	-899840	-70173.8	-829663	-3.51016	1	-900083	-70173.7	-829906	-3.77921	16
YSM	20	76.8	2.62962	-73.19	-3.39769e+06	-57667.4	-3.34002e+06	-1.42743	-10.5418	-887333	-57667.5	-829663	-3.13673	1	-887576	-57668	-829904	-3.95185	5
YSP	21	78.53	1.78487	-74.08	-3.39605e+06	-56037.8	-3.34002e+06	3.33254	-9.92933	-885704	-56037.9	-829663	-3.0448	1	-885946	-56037.9	-829905	-3.08499	25
XF1	1	90.32	2.04199	-87.11	-3.38839e+06	-48363.8	-3.34002e+06	-1.49754	-9.72205	-878029	-48364.1	-829663	-2.89086	1	-878273	-48364.2	-829906	-2.54029	10
YTM	23	71	4.69206	-70.68	-3.39606e+06	-56037.7	-3.34002e+06	-1.14847	-9.87061	-885703	-56037.2	-829663	-2.88407	1	-885946	-56037.8	-829905	-3.8454	4
YTS	11	82.2	2.36448	-75.69	-3.39904e+06	-59022.8	-3.34002e+06	-1.61373	-9.36486	-888688	-59022.6	-829663	-3.24375	1	-888932	-59022.8	-829905	-4.26423	4
YTV	23	73.28	3.19605	-63.15	-3.39503e+06	-55007	-3.34002e+06	-1.58919	-9.36486	-884673	-55007.1	-829663	-3.37603	1	-884917	-55007.1	-829905	-4.30302	17
YU4	13	76.34	2.16825	-72.66	-3.39894e+06	-58921.6	-3.34002e+06	-1.36188	-10.7833	-888588	-58921.9	-829663	-3.4358	1	-888831	-58922	-829905	-3.52063	20
06I	24	69.21	9.21692	-58.77	-3.40522e+06	-65202.8	-3.34002e+06	2.08956	-10.4637	-894869	-65202.7	-829663	-3.30962	2	-895113	-65202.8	-829906	-3.71478	20
0EN	23	50.87	7.85467	-46.52	-3.37809e+06	-38068.8	-3.34002e+06	-0.847872	-7.54453	-867733	-38068.2	-829663	-1.90697	2	-867977	-38068.9	-829906	-2.7325	10
XF1	2	89.46	0.905066	-78.47	-3.38839e+06	-48364.3	-3.34002e+06	-1.64621	-9.72205	-878030	-48364.3	-829663	-2.81089	2	-878272	-48364.2	-829906	-2.72507	5
CY6	24	57.36	6.81795	-54.59	-3.39105e+06	-51033.9	-3.34002e+06	-0.581668	#N/A	-880699	-51034.3	-829663	-2.29698	2	-880945	-51035.3	-829906	-2.94606	22
CYV	18	64.6	10.051	-64.4	-3.39846e+06	-58435.2	-3.34002e+06	-1.25864	#N/A	-888101	-58435.9	-829663	-2.38272	2	-888347	-58437.3	-829906	-4.55837	4
D3F	11	46.76	7.46932	-44.85	-3.41393e+06	-73905.8	-3.34002e+06	-1.27582	-9.25254	-903570	-73905.6	-829663	-1.90206	2	-903816	-73906.3	-829907	-2.83288	4
F3F	23	58.32	4.20673	-53.35	-3.38428e+06	-44259.3	-3.34002e+06	-1.02797	-7.83407	-873924	-44259.8	-829663	-1.64698	2	-874168	-44259.9	-829906	-1.99116	10
RFM	9	81.02	9.20537	-77.58	-3.38969e+06	-49670.7	-3.34002e+06	-0.225812	-9.06011	-879336	-49671.3	-829663	-2.46146	2	-879582	-49672	-829906	-3.68435	1
XFD	1	96.92	1.92272	-91.29	-3.38942e+06	-49399.8	-3.34002e+06	-1.73193	-9.60244	-879065	-49399.8	-829663	-2.80098	1	-879307	-49399.9	-829905	-2.49823	24
YSG	2	81.08	1.29437	-75.34	-3.39084e+06	-50821.9	-3.34002e+06	-1.46922	-9.81701	-880488	-50821.9	-829663	-3.21581	1	-880730	-50821.9	-829905	-3.57113	12
XF4	8	99.96	1.08503	-90.28	-3.39499e+06	-54968.4	-3.34002e+06	-1.96289	-9.77725	-884634	-54968.4	-829663	-3.15019	2	-884877	-54968.2	-829905	-3.84449	7
XFD	12	77.32	8.8788	-71.44	-3.38942e+06	-49399.9	-3.34002e+06	-0.11139	-9.60244	-879065	-49399.9	-829663	-2.79621	2	-879308	-49399.9	-829905	-3.0821	9
YSG	13	68.19	7.64902	-57.01	-3.39084e+06	-50821.9	-3.34002e+06	1.8813	-9.81701	-880488	-50822	-829663	-3.14187	2	-880730	-50821.8	-829905	-3.63248	6
YSJ	8	83.85	1.93744	-74.79	-3.41019e+06	-70173.8	-3.34002e+06	-0.146868	-10.9208	-899840	-70173.8	-829663	-3.49983	2	-900083	-70173.8	-829905	-3.65258	23
YSM	21	76.48	2.16892	-75.31	-3.39769e+06	-57667.3	-3.34002e+06	-1.34291	-10.5418	-887333	-57667.6	-829663	-2.99746	2	-887577	-57668.1	-829906	-3.25207	24
YSP	22	76.55	2.32334	-74.36	-3.39606e+06	-56038	-3.34002e+06	-0.50509	-9.92933	-885703	-56037.7	-829663	-2.88258	2	-885947	-56037.7	-829906	-3.72083	20
YTJ	2	91.05	1.00289	-80.46	-3.39043e+06	-50409.8	-3.34002e+06	-1.67325	-8.97597	-880075	-50409.9	-829663	-2.90303	1	-880318	-50409.9	-829905	-2.87794	8
YTM	15	80.56	5.04492	-78.05	-3.39606e+06	-56037.3	-3.34002e+06	-0.775784	-9.87061	-885703	-56037.6	-829663	-2.78424	2	-885947	-56037.9	-829906	-3.65051	15
YTS	16	76.68	10.5824	-70.79	-3.39904e+06	-59022.9	-3.34002e+06	-0.856384	-9.36486	-888688	-59022.6	-829663	-3.21997	2	-888932	-59022.8	-829905	-4.27101	2
YTV	11	80.9	2.27857	-70.52	-3.39503e+06	-55006.7	-3.34002e+06	-1.78007	-9.36486	-884673	-55007	-829663	-3.28892	2	-884915	-55007	-829903	-4.54124	9
YU4	16	73.54	4.22855	-67.51	-3.39894e+06	-58921.7	-3.34002e+06	-1.34827	-10.7833	-888587	-58921.8	-829663	-3.08061	2	-888831	-58921.9	-829905	-3.76957	14
06I	6	84.93	1.99126	-77.93	-3.40522e+06	-65202.7	-3.34002e+06	-1.84782	-10.4637	-894868	-65202.8	-829663	-3.0114	3	-895111	-65202.6	-829905	-3.93608	14
0EN	20	52.61	6.5991	-47.35	-3.37809e+06	-38069	-3.34002e+06	-0.364178	-7.54453	-867733	-38068.7	-829663	-1.90303	3	-867979	-38069.4	-829906	-2.99515	6
23H	7	67.22	7.68145	-58.18	-3.38615e+06	-46132.6	-3.34002e+06	-0.214091	-7.38686	-875797	-46132.8	-829663	-1.78911	3	-876043	-46133.4	-829907	-2.96691	14
CY6	18	62.29	7.57489	-59.03	-3.39105e+06	-51034.2	-3.34002e+06	-0.602968	#N/A	-880698	-51033.4	-829663	-2.13906	3	-880942	-51035	-829904	-3.68617	9
CYV	10	72.89	6.05935	-69.86	-3.39846e+06	-58435.9	-3.34002e+06	-1.57834	#N/A	-888101	-58435.8	-829663	-2.20441	3	-888346	-58437.5	-829904	-4.06833	13
D3F	12	46	4.17412	-44.42	-3.41393e+06	-73905.4	-3.34002e+06	-0.590595	-9.25254	-903570	-73905.4	-829663	-1.85093	3	-903815	-73906.3	-829906	-2.40745	14
F3F	13	62.07	12.6734	-59.5	-3.38428e+06	-44259.8	-3.34002e+06	-0.77672	-7.83407	-873923	-44259.4	-829663	-1.5546	3	-874167	-44259.8	-829905	-2.24353	4
RFM	20	75.66	8.89889	-69.18	-3.38969e+06	-49671.9	-3.34002e+06	-0.987204	-9.06011	-879336	-49671.6	-829663	-2.27298	3	-879580	-49672	-829905	-3.03564	12
YTJ	1	91.58	1.98461	-85.61	-3.39043e+06	-50409.7	-3.34002e+06	-1.9681	-8.97597	-880075	-50409.8	-829663	-2.85808	2	-880318	-50409.9	-829906	-2.9712	6
XF1	5	80.02	5.17955	-79.81	-3.38839e+06	-48364	-3.34002e+06	-1.19469	-9.72205	-878029	-48364.1	-829663	-2.67705	3	-878272	-48364.1	-829905	-2.78968	3
XF4	20	85.05	5.04861	-81.04	-3.39499e+06	-54968.4	-3.34002e+06	-0.771636	-9.77725	-884634	-54968.4	-829663	-3.09932	3	-884877	-54968.3	-829905	-3.61332	20
XFD	19	73.56	7.66235	-70.72	-3.38942e+06	-49399.7	-3.34002e+06	-0.936084	-9.60244	-879065	-49399.9	-829663	-2.79576	3	-879308	-49399.9	-829905	-2.6994	15
YSG	16	67.69	5.22642	-55.37	-3.39084e+06	-50821.7	-3.34002e+06	-1.00985	-9.81701	-880488	-50822.1	-829663	-2.99309	3	-880732	-50822	-829907	-3.29781	18
YSJ	5	86.11	8.9166	-76.73	-3.41019e+06	-70173.6	-3.34002e+06	0.062654	-10.9208	-899840	-70173.8	-829663	-3.47157	3	-900083	-70173.8	-829906	-3.65348	22
YSM	17	78.12	3.39759	-72.14	-3.39769e+06	-57667.6	-3.34002e+06	-1.31086	-10.5418	-887333	-57667.9	-829663	-2.78834	3	-887576	-57668	-829905	-3.77408	9
YSP	15	81.1	4.33644	-71.97	-3.39606e+06	-56037.4	-3.34002e+06	-1.31673	-9.92933	-885703	-56037.9	-829663	-2.83287	3	-885946	-56037.8	-829905	-3.86571	7
YTJ	4	85.66	2.46586	-79.4	-3.39043e+06	-50409.7	-3.34002e+06	-1.79034	-8.97597	-880075	-50409.5	-829663	-2.76901	3	-880318	-50409.9	-829905	-2.78224	12
YTM	13	81.63	2.69204	-75.8	-3.39606e+06	-56037.8	-3.34002e+06	-1.13938	-9.87061	-885703	-56037.6	-829663	-2.74629	3	-885947	-56037.9	-829906	-3.60287	19
YTS	4	88.59	2.32992	-82.03	-3.39904e+06	-59022.8	-3.34002e+06	-1.86457	-9.36486	-888688	-59022.8	-829663	-3.20461	3	-888931	-59022.9	-829904	-4.00317	13
YTV	14	77.57	9.5514	-68.27	-3.39503e+06	-55007.2	-3.34002e+06	-0.701579	-9.36486	-884673	-55007.1	-829663	-3.2809	3	-884916	-55007.1	-829905	-4.21218	19
YU4	19	71.6	6.01418	-72.38	-3.39894e+06	-58921.8	-3.34002e+06	-0.515026	-10.7833	-888587	-58921.9	-829663	-3.06708	3	-888831	-58921.9	-829905	-4.03573	2
06I	2	94.09	1.55385	-85.83	-3.40522e+06	-65202.8	-3.34002e+06	-1.96492	-10.4637	-894868	-65202.8	-829663	-2.97974	4	-895112	-65202.6	-829905	-3.97495	7
0EN	14	54.39	5.09992	-55.15	-3.37809e+06	-38069.1	-3.34002e+06	-0.67316	-7.54453	-867733	-38068.7	-829663	-1.77159	4	-867980	-38069.1	-829908	-3.00756	5
23H	14	61.23	5.53822	-61.35	-3.38615e+06	-46132.1	-3.34002e+06	-1.0914	-7.38686	-875797	-46133.1	-829663	-1.71215	4	-876042	-46133.5	-829906	-2.88213	18
CY6	7	72.38	8.98919	-70.88	-3.39106e+06	-51034	-3.34002e+06	-1.57818	#N/A	-880698	-51033.9	-829663	-1.99254	4	-880943	-51035.1	-829904	-4.68774	1
CYV	15	68.9	6.66474	-68.5	-3.39846e+06	-58435.7	-3.34002e+06	-1.6068	#N/A	-888101	-58436.3	-829663	-2.0917	4	-888346	-58437.6	-829905	-4.08234	12
D3F	25	37.31	8.56671	-35.7	-3.41393e+06	-73905.9	-3.34002e+06	-0.636443	-9.25254	-903569	-73905	-829663	-1.78705	4	-903816	-73906.2	-829907	-2.59915	8
F3F	11	62.34	11.6304	-61.59	-3.38428e+06	-44259.4	-3.34002e+06	-0.917335	-7.83407	-873923	-44259.4	-829663	-1.53032	4	-874168	-44259.6	-829906	-2.47238	2
RFM	16	77.13	9.02758	-74.54	-3.38969e+06	-49671.1	-3.34002e+06	-0.356265	-9.06011	-879336	-49671.5	-829663	-2.22614	4	-879581	-49672	-829906	-2.98208	14
XEY	6	70.83	1.72276	-62.05	-3.39564e+06	-55615.3	-3.34002e+06	-1.42476	-7.65377	-885280	-55615.3	-829663	-2.10098	4	-885524	-55615.3	-829906	-2.30378	11
XF1	7	77.56	8.77074	-76.48	-3.38838e+06	-48364	-3.34002e+06	0.233149	-9.72205	-878029	-48364	-829663	-2.28492	4	-878272	-48364.1	-829906	-2.61939	6
XF4	16	99.35	1.09966	-89.54	-3.39499e+06	-54968.4	-3.34002e+06	-1.9566	-9.77725	-884634	-54968.3	-829663	-3.07099	4	-884877	-54968.2	-829905	-3.89939	3
XFD	18	73.86	3.69584	-69.4	-3.38942e+06	-49399.7	-3.34002e+06	-1.07094	-9.60244	-879065	-49399.9	-829663	-2.79447	4	-879307	-49399.9	-829904	-3.10493	5
YSG	17	66.57	2.45017	-66.09	-3.39084e+06	-50821.6	-3.34002e+06	-1.38183	-9.81701	-880488	-50822.1	-829663	-2.9768	4	-880731	-50822	-829906	-3.30416	17
YSJ	2	96.2	1.26991	-88.88	-3.4102e+06	-70173.8	-3.34002e+06	-2.21473	-10.9208	-899840	-70173.8	-829663	-3.43688	4	-900083	-70173.8	-829906	-3.65392	21
YSM	8	85.73	0.853275	-82.46	-3.39769e+06	-57667.9	-3.34002e+06	-1.46782	-10.5418	-887333	-57668.1	-829663	-2.77525	4	-887576	-57668.1	-829904	-3.60699	14
YSP	14	81.43	1.41279	-75.22	-3.39606e+06	-56037.9	-3.34002e+06	-1.20955	-9.92933	-885703	-56037.9	-829663	-2.8325	4	-885946	-56037.8	-829905	-3.82021	14
YTJ	6	80.36	5.13737	-83.15	-3.39043e+06	-50409.6	-3.34002e+06	-1.22248	-8.97597	-880075	-50409.6	-829663	-2.63613	4	-880318	-50409.7	-829906	-2.68359	15
YTM	3	90.83	1.15075	-84.76	-3.39606e+06	-56037.7	-3.34002e+06	-1.30942	-9.87061	-885703	-56037.7	-829663	-2.46861	4	-885946	-56037.7	-829905	-3.69063	10
YTS	1	97.84	1.54119	-84.46	-3.39904e+06	-59022.6	-3.34002e+06	-2.25436	-9.36486	-888688	-59022.7	-829663	-3.19662	4	-888932	-59022.9	-829905	-3.96292	16
YTV	12	79.41	4.0282	-67.04	-3.39503e+06	-55006.9	-3.34002e+06	-0.852858	-9.36486	-884673	-55007	-829663	-3.27057	4	-884915	-55007	-829904	-4.50566	11
YU4	6	81.3	8.96804	-71.92	-3.39894e+06	-58921.8	-3.34002e+06	0.289467	-10.7833	-888587	-58921.9	-829663	-3.0243	4	-888831	-58921.9	-829905	-3.87424	11
06I	18	73.2	5.03269	-74.9	-3.40522e+06	-65202.7	-3.34002e+06	-1.20895	-10.4637	-894868	-65202.8	-829663	-2.97881	5	-895112	-65202.6	-829906	-3.9538	8
0EN	10	56.31	3.84269	-49.79	-3.37809e+06	-38067.9	-3.34002e+06	-0.686098	-7.54453	-867732	-38067.8	-829663	-1.75789	5	-867976	-38069.2	-829905	-2.22227	19
23H	18	59.94	8.42468	-61.86	-3.38615e+06	-46132.7	-3.34002e+06	-0.143089	-7.38686	-875797	-46133.2	-829663	-1.70737	5	-876042	-46133.8	-829906	-2.90017	16
CY6	6	72.97	9.61065	-74.53	-3.39105e+06	-51033.9	-3.34002e+06	-0.420292	#N/A	-880698	-51033.8	-829663	-1.96073	5	-880945	-51034.8	-829906	-3.88779	6
CYV	17	65.77	6.31402	-65.16	-3.39846e+06	-58436.5	-3.34002e+06	-1.28641	#N/A	-888101	-58436.1	-829663	-2.07177	5	-888347	-58437.2	-829906	-4.02465	15
D3F	24	38.33	7.1732	-38.43	-3.41393e+06	-73905.8	-3.34002e+06	-0.377355	-9.25254	-903570	-73905.6	-829663	-1.7603	5	-903815	-73906.2	-829907	-2.7259	6
F3F	3	66.94	12.2994	-65.18	-3.38428e+06	-44259.6	-3.34002e+06	-1.07882	-7.83407	-873924	-44259.5	-829663	-1.50658	5	-874167	-44259.5	-829906	-1.65382	16
RFM	6	83.58	9.2453	-77.24	-3.38969e+06	-49671.1	-3.34002e+06	-1.29544	-9.06011	-879336	-49671.4	-829663	-2.18486	5	-879581	-49671.9	-829906	-3.19944	8
XEY	17	63.64	3.74472	-55.82	-3.39564e+06	-55615.2	-3.34002e+06	-1.15143	-7.65377	-885280	-55615.3	-829663	-1.96797	5	-885523	-55615.3	-829905	-1.8961	18
XF1	11	75.64	2.11531	-69.55	-3.38839e+06	-48364.1	-3.34002e+06	-1.47087	-9.72205	-878029	-48364	-829663	-2.23593	5	-878273	-48364.1	-829906	-3.04538	2
XF4	14	99.43	1.54694	-89.89	-3.39499e+06	-54968.3	-3.34002e+06	-2.05208	-9.77725	-884634	-54968.4	-829663	-2.99601	5	-884877	-54968.3	-829905	-3.51773	24
XFD	14	75.06	5.9388	-73.23	-3.38942e+06	-49399.6	-3.34002e+06	-0.672765	-9.60244	-879065	-49399.9	-829663	-2.78792	5	-879308	-49399.8	-829905	-3.16337	1
YSG	21	62.84	1.61985	-65.53	-3.39084e+06	-50821.9	-3.34002e+06	-1.04951	-9.81701	-880487	-50822	-829663	-2.92491	5	-880731	-50822	-829906	-3.29017	19
YSJ	18	67.16	1.60927	-63.94	-3.41019e+06	-70173.5	-3.34002e+06	-1.35447	-10.9208	-899840	-70173.7	-829663	-3.36426	5	-900083	-70173.6	-829906	-4.03118	8
YSM	6	86.78	2.88693	-76.55	-3.39769e+06	-57667.8	-3.34002e+06	-1.43599	-10.5418	-887333	-57668.1	-829663	-2.76319	5	-887577	-57668.1	-829905	-3.5706	18
YSP	20	78.87	2.68106	-72.3	-3.39606e+06	-56037.8	-3.34002e+06	-1.4735	-9.92933	-885703	-56038	-829663	-2.82315	5	-885946	-56037.8	-829905	-3.81266	15
YTJ	5	83.43	1.49975	-76.66	-3.39043e+06	-50409.6	-3.34002e+06	-1.16969	-8.97597	-880075	-50409.9	-829663	-2.53464	5	-880318	-50409.9	-829906	-2.59291	19
YTM	1	96.98	1.50221	-91.71	-3.39606e+06	-56037.7	-3.34002e+06	-1.74761	-9.87061	-885703	-56037.7	-829663	-2.42049	5	-885946	-56037.8	-829905	-3.6102	18
YTS	5	85.33	2.80755	-76.71	-3.39904e+06	-59022.6	-3.34002e+06	-1.84858	-9.36486	-888688	-59022.6	-829663	-3.191	5	-888932	-59022.9	-829905	-4.04193	10
YTV	1	100.47	1.11327	-87.18	-3.39503e+06	-55007	-3.34002e+06	-2.39607	-9.36486	-884673	-55007.1	-829663	-3.25719	5	-884916	-55007.1	-829904	-4.38939	16
YU4	10	79.38	5.116	-76.03	-3.39894e+06	-58921.8	-3.34002e+06	-0.631873	-10.7833	-888587	-58922	-829663	-3.00363	5	-888831	-58921.9	-829905	-4.05663	1
06I	3	87.86	1.07889	-82.46	-3.40522e+06	-65202.6	-3.34002e+06	-1.68711	-10.4637	-894868	-65202.8	-829663	-2.97145	6	-895111	-65202.6	-829905	-4.03774	4
0EN	16	54.06	5.42385	-51.87	-3.37809e+06	-38068.9	-3.34002e+06	-0.426346	-7.54453	-867733	-38068.5	-829663	-1.74479	6	-867977	-38069.1	-829905	-2.51663	12
23H	17	60.18	7.111	-57.43	-3.38615e+06	-46133	-3.34002e+06	0.342431	-7.38686	-875797	-46132.6	-829663	-1.63037	6	-876042	-46133.6	-829905	-3.25728	8
CY6	22	58.76	5.20037	-60.32	-3.39106e+06	-51034.4	-3.34002e+06	-0.864256	#N/A	-880698	-51033.6	-829663	-1.82812	6	-880944	-51034.7	-829906	-2.99267	21
CYV	1	86.1	10.3507	-84.43	-3.39846e+06	-58435.9	-3.34002e+06	-2.45255	#N/A	-888101	-58436.2	-829663	-2.03522	6	-888347	-58437.7	-829905	-4.71073	3
D3F	22	40.73	7.46136	-40.16	-3.41393e+06	-73905	-3.34002e+06	-1.11651	-9.25254	-903570	-73905.3	-829663	-1.72737	6	-903814	-73906.3	-829905	-2.44527	10
F3F	5	65.95	4.19856	-64.41	-3.38428e+06	-44259.9	-3.34002e+06	-1.13998	-7.83407	-873924	-44259.8	-829663	-1.20146	6	-874169	-44260	-829907	-2.00528	9
RFM	8	81.91	8.89879	-74.33	-3.38969e+06	-49671.6	-3.34002e+06	-0.017512	-9.06011	-879336	-49671.4	-829663	-2.09606	6	-879582	-49671.9	-829906	-3.24833	6
XEY	16	63.71	6.35525	-59.64	-3.39564e+06	-55615.3	-3.34002e+06	-0.767967	-7.65377	-885280	-55615.2	-829663	-1.79119	6	-885524	-55615.3	-829907	-2.17774	15
XF1	13	74.52	4.9638	-72.69	-3.38838e+06	-48364.2	-3.34002e+06	-0.352706	-9.72205	-878029	-48364	-829663	-2.13421	6	-878273	-48364.3	-829907	-2.43616	15
XF4	23	84.13	2.98348	-74.34	-3.39499e+06	-54968.1	-3.34002e+06	-1.28795	-9.77725	-884634	-54968.3	-829663	-2.9307	6	-884877	-54968.2	-829906	-3.56451	22
XFD	7	79.89	1.99174	-76.16	-3.38942e+06	-49399.9	-3.34002e+06	-1.54494	-9.60244	-879065	-49399.9	-829663	-2.78308	6	-879308	-49399.9	-829905	-3.08375	7
YSG	1	88.1	1.07055	-77.19	-3.39084e+06	-50822	-3.34002e+06	-1.92528	-9.81701	-880487	-50821.9	-829663	-2.90174	6	-880731	-50821.9	-829906	-3.43168	15
YSJ	12	79.91	5.79406	-76.69	-3.41019e+06	-70173.7	-3.34002e+06	-0.924343	-10.9208	-899840	-70173.8	-829663	-3.24831	6	-900083	-70173.5	-829905	-4.09043	4
YSM	22	76.3	6.07486	-75.4	-3.39769e+06	-57667.8	-3.34002e+06	-1.00209	-10.5418	-887333	-57667.6	-829663	-2.75839	6	-887578	-57668	-829906	-3.55684	19
YSP	16	80.82	2.15729	-76.02	-3.39606e+06	-56037.9	-3.34002e+06	-0.211873	-9.92933	-885703	-56037.9	-829663	-2.7888	6	-885946	-56037.8	-829905	-3.86677	6
YTJ	15	74.13	2.96751	-65.63	-3.39043e+06	-50409.8	-3.34002e+06	-1.36942	-8.97597	-880075	-50409.8	-829663	-2.39646	6	-880318	-50409.9	-829906	-2.55527	21
YTM	20	75.44	4.99387	-78.17	-3.39606e+06	-56037.5	-3.34002e+06	-0.604069	-9.87061	-885703	-56037.8	-829663	-2.40119	6	-885947	-56038	-829906	-3.29306	22
YTS	6	85.02	2.49181	-77.89	-3.39904e+06	-59022.3	-3.34002e+06	-1.98627	-9.36486	-888688	-59022.6	-829663	-3.16964	6	-888932	-59022.9	-829905	-3.97187	14
YTV	17	76.45	2.65125	-65.76	-3.39503e+06	-55007	-3.34002e+06	-1.54603	-9.36486	-884673	-55007	-829663	-3.25548	6	-884916	-55007	-829904	-4.54688	7
YU4	17	72.78	1.87593	-71.93	-3.39894e+06	-58921.3	-3.34002e+06	-1.033	-10.7833	-888587	-58921.9	-829663	-3.00108	6	-888831	-58921.8	-829905	-3.92157	7
06I	16	74.65	1.65953	-68.03	-3.40522e+06	-65202.8	-3.34002e+06	-0.617021	-10.4637	-894868	-65202.8	-829663	-2.97091	7	-895112	-65202.7	-829905	-3.66846	21
0EN	9	56.95	6.04141	-59.32	-3.37809e+06	-38067.9	-3.34002e+06	-0.949225	-7.54453	-867733	-38068.8	-829663	-1.43252	7	-867977	-38069.3	-829905	-2.79657	9
23H	21	58.14	7.53807	-57.35	-3.38615e+06	-46132.8	-3.34002e+06	-0.834576	-7.38686	-875797	-46133.3	-829663	-1.49599	7	-876043	-46133.7	-829906	-2.43579	24
CY6	5	74.35	11.0445	-75.44	-3.39105e+06	-51033.8	-3.34002e+06	-1.21989	#N/A	-880699	-51034.3	-829663	-1.76318	7	-880944	-51034.8	-829905	-3.55644	15
CYV	8	77.01	6.33966	-72.92	-3.39846e+06	-58435.9	-3.34002e+06	-1.79181	#N/A	-888100	-58435.6	-829663	-2.02181	7	-888348	-58437.6	-829906	-4.54078	5
D3F	2	51.73	7.24761	-54.64	-3.41393e+06	-73905.3	-3.34002e+06	-0.659851	-9.25254	-903570	-73905.7	-829663	-1.67864	7	-903815	-73906.1	-829907	-2.43919	12
F3F	19	59.56	9.99509	-60.92	-3.38428e+06	-44259.4	-3.34002e+06	-0.144029	-7.83407	-873923	-44259.2	-829663	-1.18762	7	-874168	-44259.3	-829906	-2.02611	8
RFM	4	84.8	9.13872	-76.9	-3.38969e+06	-49671.3	-3.34002e+06	0.107422	-9.06011	-879336	-49671.1	-829663	-2.02812	7	-879579	-49671.7	-829905	-2.56122	25
XEY	10	66.26	6.32559	-62.96	-3.39564e+06	-55615.3	-3.34002e+06	-0.775774	-7.65377	-885280	-55615.3	-829663	-1.7823	7	-885524	-55615.3	-829907	-1.9023	17
XF1	23	67.62	6.49393	-63.31	-3.38838e+06	-48364.1	-3.34002e+06	-0.94231	-9.72205	-878029	-48363.9	-829663	-2.06899	7	-878273	-48364.1	-829906	-2.38117	17
XF4	21	84.69	1.9463	-78.37	-3.39499e+06	-54968.2	-3.34002e+06	-1.4756	-9.77725	-884634	-54968.3	-829663	-2.88816	7	-884876	-54968.1	-829904	-4.00703	1
XFD	8	79.27	8.03152	-70.73	-3.38942e+06	-49400	-3.34002e+06	3.39367	-9.60244	-879065	-49399.9	-829663	-2.77375	7	-879308	-49399.9	-829905	-3.12519	3
YSG	9	70.77	1.95539	-66.52	-3.39084e+06	-50821.8	-3.34002e+06	-1.22649	-9.81701	-880487	-50821.9	-829663	-2.87236	7	-880731	-50822	-829906	-3.18484	24
YSJ	4	86.24	1.33337	-80.52	-3.41019e+06	-70173.7	-3.34002e+06	-1.35831	-10.9208	-899840	-70173.8	-829663	-3.22164	7	-900084	-70173.7	-829906	-3.67528	20
YSM	2	95.7	1.68091	-88.41	-3.39769e+06	-57667.9	-3.34002e+06	-1.8287	-10.5418	-887333	-57668.1	-829663	-2.75751	7	-887577	-57668.1	-829905	-3.69996	12
YSP	13	81.76	2.81686	-76.01	-3.39606e+06	-56037.6	-3.34002e+06	-1.2951	-9.92933	-885703	-56038	-829663	-2.7162	7	-885946	-56037.9	-829905	-3.97859	1
YTJ	3	86.24	1.46362	-79.57	-3.39043e+06	-50409.7	-3.34002e+06	-1.57493	-8.97597	-880075	-50409.7	-829663	-2.31879	7	-880319	-50409.8	-829906	-3.11026	2
YTM	14	80.58	2.02511	-75.11	-3.39606e+06	-56037.6	-3.34002e+06	-1.5077	-9.87061	-885703	-56037.7	-829663	-2.39413	7	-885947	-56037.8	-829905	-3.64172	16
YTS	3	88.92	1.97738	-79.23	-3.39904e+06	-59022.9	-3.34002e+06	-1.92534	-9.36486	-888688	-59022.6	-829663	-3.16818	7	-888932	-59022.9	-829905	-4.1029	9
YTV	15	76.92	2.07828	-71.87	-3.39503e+06	-55006.9	-3.34002e+06	-1.17879	-9.36486	-884673	-55007	-829663	-3.22426	7	-884915	-55007	-829904	-4.53179	10
YU4	15	73.73	2.49378	-69.95	-3.39894e+06	-58921.8	-3.34002e+06	-1.27412	-10.7833	-888587	-58921.9	-829663	-2.99704	7	-888831	-58921.9	-829906	-3.74853	16
06I	5	87.34	1.7997	-80.3	-3.40522e+06	-65202.8	-3.34002e+06	-1.63792	-10.4637	-894868	-65202.8	-829663	-2.96511	8	-895111	-65202.6	-829905	-4.01108	5
0EN	24	50.16	6.80981	-48.05	-3.37809e+06	-38068.6	-3.34002e+06	-0.549949	-7.54453	-867732	-38068	-829663	-1.42684	8	-867979	-38069.3	-829907	-2.89939	8
23H	25	53.92	5.58427	-51.94	-3.38615e+06	-46131.8	-3.34002e+06	-0.211437	-7.38686	-875796	-46131.9	-829663	-1.4882	8	-876043	-46133.3	-829906	-3.60208	3
CY6	3	77.76	6.40906	-73.99	-3.39106e+06	-51034.3	-3.34002e+06	-1.74212	#N/A	-880698	-51033.7	-829663	-1.71973	8	-880945	-51035.3	-829906	-3.55763	14
CYV	4	79.44	5.87468	-77.23	-3.39846e+06	-58436.1	-3.34002e+06	-1.26103	#N/A	-888100	-58435.6	-829663	-1.87099	8	-888347	-58437.3	-829906	-4.37946	9
D3F	13	45.83	7.69182	-44.88	-3.41392e+06	-73905.4	-3.34002e+06	0.316194	-9.25254	-903570	-73905.5	-829663	-1.66354	8	-903814	-73906.2	-829906	-2.43984	11
F3F	8	62.88	11.5582	-61	-3.38428e+06	-44259.6	-3.34002e+06	-0.725013	-7.83407	-873923	-44259.7	-829663	-1.13031	8	-874168	-44259.8	-829906	-1.65708	15
RFM	13	79.09	9.30768	-73.16	-3.38969e+06	-49671.5	-3.34002e+06	-0.704214	-9.06011	-879336	-49671.4	-829663	-1.993	8	-879580	-49671.9	-829905	-3.06234	10
XEY	11	66.11	5.16709	-64.89	-3.39564e+06	-55615.3	-3.34002e+06	0.107021	-7.65377	-885280	-55615.2	-829663	-1.76756	8	-885524	-55615.1	-829907	-2.43558	8
XF1	24	66.74	7.72384	-69.08	-3.38838e+06	-48363.8	-3.34002e+06	-1.05569	-9.72205	-878028	-48364	-829663	-1.992	8	-878274	-48364.1	-829907	-2.60465	8
XF4	24	83.05	2.10853	-73.79	-3.39499e+06	-54968.2	-3.34002e+06	-1.72902	-9.77725	-884634	-54968.3	-829663	-2.87854	8	-884878	-54968.3	-829906	-3.77293	15
XFD	13	76.49	2.29295	-72.81	-3.38942e+06	-49399.8	-3.34002e+06	-1.31993	-9.60244	-879065	-49399.9	-829663	-2.76451	8	-879308	-49399.8	-829905	-3.11569	4
YSG	10	69.59	5.32727	-65.31	-3.39084e+06	-50821.8	-3.34002e+06	-0.504128	-9.81701	-880487	-50821.9	-829663	-2.86163	8	-880731	-50822	-829906	-3.22678	23
YSJ	6	85.73	1.80868	-77.99	-3.4102e+06	-70173.8	-3.34002e+06	-1.72064	-10.9208	-899839	-70173.7	-829663	-3.18401	8	-900083	-70173.7	-829906	-3.69978	18
YSM	14	79.59	1.89209	-78.41	-3.39769e+06	-57668.1	-3.34002e+06	0.026978	-10.5418	-887333	-57668.1	-829663	-2.73375	8	-887576	-57668.1	-829905	-3.60159	15
YSP	11	82.56	5.14033	-77.93	-3.39606e+06	-56038	-3.34002e+06	-0.54068	-9.92933	-885703	-56038	-829663	-2.61716	8	-885948	-56038	-829906	-3.59129	22
YTJ	10	77.43	7.30802	-74.46	-3.39043e+06	-50409.4	-3.34002e+06	-1.67232	-8.97597	-880074	-50409.6	-829663	-2.26416	8	-880319	-50409.8	-829906	-3.12244	1
YTM	17	77.62	5.15664	-73.22	-3.39606e+06	-56037.7	-3.34002e+06	-1.23813	-9.87061	-885703	-56037.7	-829663	-2.39037	8	-885947	-56037.8	-829905	-3.32712	21
YTS	10	83.94	2.7159	-76.12	-3.39904e+06	-59023	-3.34002e+06	-1.68966	-9.36486	-888688	-59022.6	-829663	-3.15848	8	-888932	-59022.9	-829905	-3.97024	15
YTV	5	87.33	2.17061	-76.21	-3.39503e+06	-55007	-3.34002e+06	-2.06499	-9.36486	-884673	-55007	-829663	-3.21307	8	-884916	-55007	-829904	-4.49899	12
YU4	11	78.86	2.14707	-70.04	-3.39894e+06	-58922	-3.34002e+06	-1.41643	-10.7833	-888587	-58922	-829663	-2.96026	8	-888831	-58922	-829905	-3.57764	19
06I	14	76.25	2.10456	-75.07	-3.40522e+06	-65202.8	-3.34002e+06	-1.14839	-10.4637	-894868	-65202.8	-829663	-2.96317	9	-895112	-65202.6	-829906	-3.94079	12
0EN	22	51.64	3.74674	-48.56	-3.37809e+06	-38068.6	-3.34002e+06	-0.41426	-7.54453	-867733	-38068.7	-829663	-1.40243	9	-867978	-38068.9	-829906	-3.0098	4
23H	3	69.66	6.62056	-63.89	-3.38615e+06	-46132.6	-3.34002e+06	-1.44093	-7.38686	-875797	-46132.5	-829663	-1.46591	9	-876043	-46133.3	-829906	-3.32773	5
CY6	20	60.69	9.84769	-53.73	-3.39106e+06	-51034.1	-3.34002e+06	-1.41542	#N/A	-880698	-51033.5	-829663	-1.7091	9	-880943	-51034.5	-829905	-3.7235	8
CYV	11	71.81	10.0049	-72.37	-3.39846e+06	-58436.3	-3.34002e+06	-1.81208	#N/A	-888100	-58435.6	-829663	-1.85527	9	-888346	-58437.5	-829905	-3.61324	21
D3F	9	47.22	7.48197	-47.89	-3.41393e+06	-73905.7	-3.34002e+06	-0.473105	-9.25254	-903570	-73905.9	-829663	-1.61957	9	-903814	-73906.4	-829906	-2.26227	20
F3F	2	67.15	10.5111	-64.99	-3.38428e+06	-44259.6	-3.34002e+06	-0.775858	-7.83407	-873923	-44259.4	-829663	-1.07316	9	-874168	-44259.6	-829906	-2.16178	5
RFM	10	80.99	9.17355	-74.72	-3.38969e+06	-49671.6	-3.34002e+06	-1.06306	-9.06011	-879336	-49671.4	-829663	-1.95174	9	-879581	-49671.9	-829906	-3.16822	9
XEY	15	64.08	6.46688	-60.7	-3.39564e+06	-55615.3	-3.34002e+06	-0.882854	-7.65377	-885280	-55615.3	-829663	-1.72851	9	-885524	-55615.2	-829906	-2.59325	2
XF1	6	78.98	1.8959	-70.17	-3.38839e+06	-48364.2	-3.34002e+06	-1.34503	-9.72205	-878029	-48364.1	-829663	-1.94739	9	-878272	-48364.2	-829905	-2.74283	4
XF4	19	88.75	1.71688	-80.5	-3.39499e+06	-54968.2	-3.34002e+06	-2.07881	-9.77725	-884634	-54968.3	-829663	-2.85704	9	-884878	-54968.2	-829906	-3.87557	4
XFD	17	74.14	7.35818	-70.83	-3.38942e+06	-49399.7	-3.34002e+06	-0.761519	-9.60244	-879065	-49399.9	-829663	-2.7568	9	-879307	-49399.8	-829904	-3.1015	6
YSG	18	66.36	6.07192	-65.55	-3.39084e+06	-50821.7	-3.34002e+06	-0.8923	-9.81701	-880487	-50822.1	-829663	-2.85285	9	-880731	-50822	-829906	-3.27188	22
YSJ	9	83.76	1.15935	-75.32	-3.4102e+06	-70173.6	-3.34002e+06	-1.85793	-10.9208	-899839	-70173.8	-829663	-3.16412	9	-900083	-70173.7	-829906	-3.69659	19
YSM	15	79.39	4.145	-71.28	-3.39769e+06	-57667.7	-3.34002e+06	-1.34694	-10.5418	-887333	-57668.1	-829663	-2.72763	9	-887577	-57668	-829905	-3.75107	10
YSP	23	75.58	2.05133	-74.78	-3.39606e+06	-56037.8	-3.34002e+06	-1.11529	-9.92933	-885703	-56037.8	-829663	-2.5806	9	-885947	-56037.8	-829905	-3.95127	2
YTJ	25	67.95	7.92331	-66.97	-3.39043e+06	-50409.7	-3.34002e+06	-0.78599	-8.97597	-880074	-50409.5	-829663	-2.09039	9	-880319	-50409.8	-829906	-2.75563	13
YTM	19	75.96	2.33767	-70.87	-3.39606e+06	-56037.4	-3.34002e+06	-1.64814	-9.87061	-885702	-56037.5	-829663	-2.38931	9	-885946	-56037.7	-829905	-3.87132	2
YTS	13	79.35	1.9898	-76.28	-3.39904e+06	-59022.9	-3.34002e+06	-1.42772	-9.36486	-888688	-59022.6	-829663	-3.14702	9	-888932	-59022.8	-829905	-4.27004	3
YTV	3	88.26	1.82077	-77.77	-3.39503e+06	-55006.8	-3.34002e+06	-1.98277	-9.36486	-884673	-55007	-829663	-3.20098	9	-884916	-55006.9	-829904	-4.57099	4
YU4	4	83.49	2.07991	-77.3	-3.39894e+06	-58922	-3.34002e+06	-1.70773	-10.7833	-888587	-58922	-829663	-2.93926	9	-888830	-58921.9	-829905	-3.8204	12
06I	17	73.24	4.22683	-63.86	-3.40522e+06	-65202.5	-3.34002e+06	-1.22749	-10.4637	-894868	-65202.8	-829663	-2.96039	10	-895112	-65202.7	-829905	-3.65562	23
0EN	17	53.86	4.31852	-50.47	-3.37809e+06	-38068.8	-3.34002e+06	-0.512656	-7.54453	-867733	-38069	-829663	-1.22651	10	-867977	-38069.5	-829905	-2.1562	20
23H	1	71.3	7.1254	-64.1	-3.38615e+06	-46132.6	-3.34002e+06	3.69468	-7.38686	-875797	-46133.1	-829663	-1.43773	10	-876041	-46133.7	-829905	-2.85047	19
CY6	10	70.63	5.71641	-69.21	-3.39106e+06	-51033.7	-3.34002e+06	-1.45011	#N/A	-880698	-51033.8	-829663	-1.65201	10	-880942	-51035.2	-829904	-3.341	17
CYV	5	78.77	10.4366	-74.13	-3.39846e+06	-58434.6	-3.34002e+06	-2.22746	#N/A	-888101	-58436.5	-829663	-1.84523	10	-888347	-58437.6	-829905	-4.38349	8
D3F	17	45.38	9.26844	-46.95	-3.41393e+06	-73905.9	-3.34002e+06	-0.731384	-9.25254	-903570	-73905.7	-829663	-1.52187	10	-903814	-73906.3	-829905	-2.73608	5
F3F	25	56.82	4.27102	-55.03	-3.38428e+06	-44259.5	-3.34002e+06	-0.302658	-7.83407	-873923	-44259.5	-829663	-1.06198	10	-874170	-44259.7	-829908	-2.42121	3
RFM	19	76.03	9.31936	-70.09	-3.38969e+06	-49671.4	-3.34002e+06	-0.82933	-9.06011	-879336	-49671.7	-829663	-1.88923	10	-879581	-49672	-829906	-3.22903	7
XEY	25	58.02	5.14542	-49.75	-3.39564e+06	-55615.2	-3.34002e+06	-0.907241	-7.65377	-885279	-55615.2	-829663	-1.62942	10	-885523	-55615.3	-829905	-2.51759	3
XF1	20	69.69	3.31624	-63.77	-3.38839e+06	-48364.1	-3.34002e+06	-1.18164	-9.72205	-878029	-48364.2	-829663	-1.91624	10	-878272	-48364.2	-829905	-2.18101	21
XF4	18	92.93	1.4817	-89.6	-3.39499e+06	-54968.3	-3.34002e+06	-1.32544	-9.77725	-884634	-54968.3	-829663	-2.84592	10	-884877	-54968.2	-829905	-3.94012	2
XFD	20	73.4	6.69546	-73.52	-3.38942e+06	-49399.8	-3.34002e+06	-0.822876	-9.60244	-879065	-49399.9	-829663	-2.75431	10	-879308	-49399.8	-829905	-3.1612	2
YSG	11	69.37	3.26827	-66.64	-3.39084e+06	-50821.5	-3.34002e+06	-0.791152	-9.81701	-880487	-50821.9	-829663	-2.84789	10	-880732	-50821.9	-829906	-3.64739	1
YSJ	24	63.06	4.25593	-59.85	-3.41019e+06	-70173.5	-3.34002e+06	-1.20451	-10.9208	-899839	-70173.6	-829663	-3.13658	10	-900084	-70173.7	-829906	-3.99419	10
YSM	12	82.41	2.0125	-75.42	-3.39769e+06	-57667.9	-3.34002e+06	-1.38239	-10.5418	-887333	-57668	-829663	-2.65942	10	-887577	-57668	-829905	-3.74473	11
YSP	19	78.88	5.19234	-80.81	-3.39606e+06	-56037.8	-3.34002e+06	-0.762493	-9.92933	-885703	-56038	-829663	-2.49754	10	-885946	-56037.8	-829905	-3.76143	18
YTJ	11	76.26	5.24499	-76.08	-3.39043e+06	-50409.6	-3.34002e+06	-1.22672	-8.97597	-880074	-50409.6	-829663	-2.01905	10	-880319	-50409.8	-829906	-2.64264	18
YTM	8	85.03	1.72826	-80.42	-3.39606e+06	-56037.7	-3.34002e+06	-1.57415	-9.87061	-885703	-56037.8	-829663	-2.35602	10	-885946	-56037.7	-829905	-3.66638	12
YTS	8	84.35	2.02361	-79.57	-3.39904e+06	-59022.6	-3.34002e+06	-1.50417	-9.36486	-888688	-59022.6	-829663	-3.12913	10	-888932	-59022.9	-829905	-3.95291	18
YTV	20	76.02	4.08005	-66.05	-3.39503e+06	-55006.7	-3.34002e+06	-1.55747	-9.36486	-884673	-55007	-829663	-3.19926	10	-884917	-55007.1	-829905	-4.18773	20
YU4	14	75.62	3.62022	-67.76	-3.39894e+06	-58921.9	-3.34002e+06	-1.33043	-10.7833	-888588	-58922.1	-829663	-2.93467	10	-888831	-58922	-829906	-3.70181	18
06I	8	82.73	8.91315	-71.26	-3.40522e+06	-65202.7	-3.34002e+06	-0.264093	-10.4637	-894868	-65202.8	-829663	-2.94809	11	-895112	-65202.6	-829906	-3.92126	15
0EN	3	60.51	2.11739	-50.85	-3.37809e+06	-38068.6	-3.34002e+06	3.04762	-7.54453	-867733	-38068.9	-829663	-1.0861	11	-867978	-38069.3	-829907	-2.28287	17
23H	22	57.84	7.51587	-55.99	-3.38615e+06	-46133.2	-3.34002e+06	0.961838	-7.38686	-875796	-46132.5	-829663	-1.35558	11	-876043	-46133.2	-829906	-3.321	6
CY6	17	64.78	10.3277	-62.4	-3.39105e+06	-51033	-3.34002e+06	-1.28808	#N/A	-880698	-51034.2	-829663	-1.58394	11	-880944	-51035	-829905	-3.8176	7
CYV	9	75.58	6.88344	-75.68	-3.39846e+06	-58436	-3.34002e+06	-1.58411	#N/A	-888101	-58436.5	-829663	-1.81859	11	-888347	-58437.4	-829905	-3.928	16
D3F	23	39.3	7.39042	-37.21	-3.41393e+06	-73905.8	-3.34002e+06	-0.681555	-9.25254	-903569	-73905.3	-829663	-1.43429	11	-903814	-73906.2	-829906	-2.0269	24
F3F	9	62.57	4.4758	-62.01	-3.38428e+06	-44259.4	-3.34002e+06	-0.854042	-7.83407	-873923	-44259.5	-829663	-1.0253	11	-874168	-44259.6	-829906	-2.04866	7
RFM	14	77.67	9.33486	-71.74	-3.38969e+06	-49671.7	-3.34002e+06	-1.10193	-9.06011	-879336	-49671.3	-829663	-1.7976	11	-879580	-49671.6	-829905	-2.87988	19
XEY	14	64.54	2.14887	-59.8	-3.39564e+06	-55615.3	-3.34002e+06	-1.14401	-7.65377	-885279	-55615.2	-829663	-1.57339	11	-885523	-55615.3	-829906	-1.8123	22
XF1	16	73.6	8.67811	-72.3	-3.38838e+06	-48363.9	-3.34002e+06	0.543171	-9.72205	-878028	-48364.1	-829663	-1.87824	11	-878272	-48364.2	-829906	-2.27565	18
XF4	6	100.01	1.08795	-90.17	-3.39499e+06	-54968.4	-3.34002e+06	-1.99761	-9.77725	-884634	-54968.3	-829663	-2.8369	11	-884877	-54968.1	-829905	-3.84931	5
XFD	21	72.82	6.61899	-68.77	-3.38942e+06	-49399.9	-3.34002e+06	-0.849655	-9.60244	-879065	-49399.9	-829663	-2.75399	11	-879308	-49400	-829906	-2.63808	20
YSG	22	62.06	5.08333	-57.66	-3.39084e+06	-50821.9	-3.34002e+06	-0.869735	-9.81701	-880487	-50822	-829663	-2.83038	11	-880730	-50821.8	-829905	-3.62071	11
YSJ	14	75.55	2.39429	-68.03	-3.41019e+06	-70173.5	-3.34002e+06	-1.08566	-10.9208	-899839	-70173.8	-829663	-3.06394	11	-900082	-70173.6	-829905	-4.08942	6
YSM	24	74.69	5.07619	-68.6	-3.39769e+06	-57667.8	-3.34002e+06	-1.33096	-10.5418	-887333	-57667.7	-829663	-2.63316	11	-887577	-57667.8	-829905	-3.79257	7
YSP	17	80.46	3.40421	-75.98	-3.39606e+06	-56037.7	-3.34002e+06	-1.13175	-9.92933	-885703	-56038	-829663	-2.47886	11	-885946	-56037.8	-829905	-3.75341	19
YTJ	7	79.8	1.86845	-69.82	-3.39043e+06	-50409.9	-3.34002e+06	-1.56714	-8.97597	-880074	-50409.7	-829663	-2.01129	11	-880318	-50409.8	-829905	-3.05277	3
YTM	5	88.87	2.02621	-81.02	-3.39606e+06	-56037.6	-3.34002e+06	-1.80262	-9.87061	-885703	-56037.7	-829663	-2.33044	11	-885947	-56037.7	-829905	-3.66775	11
YTS	14	77.51	10.4739	-67.53	-3.39904e+06	-59022.9	-3.34002e+06	3.56991	-9.36486	-888688	-59022.6	-829663	-3.1228	11	-888932	-59022.9	-829905	-3.9619	17
YTV	13	78.79	1.95082	-72.4	-3.39503e+06	-55006.9	-3.34002e+06	-1.56711	-9.36486	-884673	-55007	-829663	-3.18407	11	-884915	-55007	-829904	-4.49181	14
YU4	2	90.85	1.2873	-85.46	-3.39894e+06	-58921.9	-3.34002e+06	-1.5417	-10.7833	-888587	-58922	-829663	-2.92903	11	-888831	-58921.9	-829905	-3.93391	5
06I	20	71.95	2.06871	-71.52	-3.40522e+06	-65202.8	-3.34002e+06	0.982384	-10.4637	-894868	-65202.8	-829663	-2.94318	12	-895112	-65202.7	-829905	-3.65724	22
0EN	2	63.89	4.95777	-61.21	-3.37809e+06	-38068.9	-3.34002e+06	-0.784185	-7.54453	-867732	-38068.9	-829663	-1.02869	12	-867978	-38069.5	-829906	-2.33103	15
23H	23	57.27	5.29553	-52.17	-3.38615e+06	-46133.2	-3.34002e+06	-0.895351	-7.38686	-875794	-46130.3	-829663	-1.30013	12	-876041	-46133.2	-829905	-2.8864	17
CY6	23	57.7	9.26755	-60.19	-3.39105e+06	-51034.1	-3.34002e+06	-1.02677	#N/A	-880698	-51034.2	-829663	-1.53313	12	-880944	-51035	-829906	-2.77481	23
CYV	6	78.32	7.0455	-69.94	-3.39846e+06	-58436.4	-3.34002e+06	-1.40913	#N/A	-888100	-58435.6	-829663	-1.73755	12	-888349	-58437.2	-829908	-4.15067	11
D3F	6	49.66	7.31161	-48.65	-3.41393e+06	-73905.9	-3.34002e+06	-0.697444	-9.25254	-903569	-73905.2	-829663	-1.28152	12	-903816	-73906.4	-829906	-3.14455	2
F3F	17	60.82	9.59232	-59.5	-3.38428e+06	-44259.4	-3.34002e+06	-0.514582	-7.83407	-873923	-44259.4	-829663	-0.960678	12	-874168	-44259.9	-829906	-1.87451	12
RFM	22	74.63	9.09664	-67.98	-3.38969e+06	-49671.5	-3.34002e+06	-1.02901	-9.06011	-879335	-49671.2	-829663	-1.75042	12	-879580	-49672	-829906	-2.88104	18
XEY	5	71.98	5.5317	-73.67	-3.39564e+06	-55615.2	-3.34002e+06	-0.894721	-7.65377	-885279	-55615.2	-829663	-1.53254	12	-885523	-55615.3	-829905	-2.25545	12
XF1	3	84.1	1.34876	-78.88	-3.38839e+06	-48364.2	-3.34002e+06	-1.00734	-9.72205	-878028	-48363.9	-829663	-1.80767	12	-878272	-48364	-829905	-3.29264	1
XF4	10	99.84	1.09058	-89.73	-3.39499e+06	-54968.3	-3.34002e+06	-1.96395	-9.77725	-884634	-54968.4	-829663	-2.83431	12	-884877	-54968.2	-829905	-3.7101	18
XFD	15	74.93	2.9271	-70.34	-3.38942e+06	-49399.8	-3.34002e+06	-1.16852	-9.60244	-879065	-49399.9	-829663	-2.74163	12	-879309	-49399.9	-829906	-2.63913	19
YSG	14	68.03	3.54379	-61	-3.39084e+06	-50821.9	-3.34002e+06	-1.26296	-9.81701	-880487	-50822	-829663	-2.82818	12	-880730	-50821.8	-829905	-3.64361	2
YSJ	17	71.65	2.63438	-65.06	-3.41019e+06	-70173.6	-3.34002e+06	-1.34798	-10.9208	-899839	-70173.7	-829663	-3.06042	12	-900084	-70173.5	-829907	-3.70485	17
YSM	13	81.1	2.22836	-69.73	-3.39768e+06	-57667.9	-3.34002e+06	7.05462	-10.5418	-887333	-57668	-829663	-2.60499	12	-887576	-57668	-829904	-3.87641	6
YSP	3	94.62	1.35434	-85.35	-3.39606e+06	-56037.7	-3.34002e+06	-1.98042	-9.92933	-885703	-56037.9	-829663	-2.47505	12	-885946	-56037.8	-829905	-3.90951	4
YTJ	21	72.26	7.96538	-68.98	-3.39043e+06	-50409.2	-3.34002e+06	2.47793	-8.97597	-880074	-50409.5	-829663	-1.98453	12	-880317	-50409.9	-829905	-2.74811	14
YTM	2	95.39	1.29783	-85.57	-3.39606e+06	-56037.5	-3.34002e+06	-1.80361	-9.87061	-885703	-56037.7	-829663	-2.28688	12	-885946	-56037.7	-829905	-3.66537	14
YTS	7	84.64	2.10962	-79.87	-3.39904e+06	-59022.8	-3.34002e+06	-1.88165	-9.36486	-888688	-59022.6	-829663	-3.09752	12	-888932	-59022.8	-829905	-4.02327	12
YTV	22	75.54	4.81371	-61.39	-3.39503e+06	-55006.7	-3.34002e+06	-1.33839	-9.36486	-884673	-55007.1	-829663	-3.18184	12	-884916	-55007.1	-829905	-4.16139	23
YU4	7	80.62	1.84796	-73.12	-3.39894e+06	-58921.8	-3.34002e+06	-1.45256	-10.7833	-888587	-58922	-829663	-2.91487	12	-888831	-58921.9	-829905	-3.90168	8
06I	19	72.92	5.7624	-71.37	-3.40522e+06	-65202.8	-3.34002e+06	-1.09807	-10.4637	-894868	-65202.8	-829663	-2.94092	13	-895112	-65202.6	-829906	-3.94675	9
0EN	15	54.09	4.91136	-54.97	-3.37809e+06	-38068.5	-3.34002e+06	-1.01428	-7.54453	-867732	-38068.9	-829663	-0.932029	13	-867978	-38069.5	-829907	-2.03473	21
23H	11	63.48	7.93915	-60.66	-3.38615e+06	-46133.1	-3.34002e+06	-0.103225	-7.38686	-875796	-46132.4	-829663	-1.26128	13	-876041	-46133.1	-829905	-3.26598	7
CY6	2	79.67	9.38948	-76.74	-3.39105e+06	-51034	-3.34002e+06	-0.707003	#N/A	-880698	-51033.7	-829663	-1.48976	13	-880943	-51034.6	-829905	-3.14514	19
CYV	24	57.75	10.8233	-53.95	-3.39846e+06	-58436.3	-3.34002e+06	-1.54352	#N/A	-888099	-58434.8	-829663	-1.50945	13	-888348	-58437.5	-829906	-3.72824	20
D3F	5	49.8	6.73598	-51.03	-3.41393e+06	-73905.5	-3.34002e+06	-0.072094	-9.25254	-903569	-73905.4	-829663	-1.26594	13	-903815	-73906.2	-829906	-2.41235	13
F3F	10	62.35	10.1608	-60.09	-3.38428e+06	-44259.5	-3.34002e+06	-0.830895	-7.83407	-873923	-44259.6	-829663	-0.883198	13	-874168	-44259.9	-829906	-1.41187	23
RFM	17	77.13	9.26251	-71.28	-3.38969e+06	-49670.9	-3.34002e+06	-1.39239	-9.06011	-879336	-49671.5	-829663	-1.70452	13	-879579	-49671.7	-829904	-2.6181	24
XEY	23	60.33	5.87397	-56.5	-3.39564e+06	-55615.3	-3.34002e+06	-0.853921	-7.65377	-885279	-55615.2	-829663	-1.4402	13	-885524	-55615.2	-829907	-2.41063	9
XF1	15	73.73	9.15184	-73.86	-3.38838e+06	-48364	-3.34002e+06	0.371077	-9.72205	-878028	-48364.1	-829663	-1.55667	13	-878273	-48364.1	-829907	-2.51347	11
XF4	4	100.17	1.09706	-90.37	-3.39499e+06	-54968.4	-3.34002e+06	-1.97659	-9.77725	-884634	-54968.4	-829663	-2.83381	13	-884877	-54968.2	-829905	-3.83446	12
XFD	11	77.56	2.89232	-70.61	-3.38942e+06	-49399.8	-3.34002e+06	-1.29603	-9.60244	-879065	-49399.9	-829663	-2.73331	13	-879307	-49399.9	-829904	-2.65676	17
YSG	20	62.92	6.12714	-54.19	-3.39084e+06	-50821.3	-3.34002e+06	-0.837746	-9.81701	-880487	-50822	-829663	-2.82256	13	-880730	-50822	-829905	-3.28289	20
YSJ	10	82.49	2.38338	-76.17	-3.41019e+06	-70173.6	-3.34002e+06	-1.1598	-10.9208	-899839	-70173.8	-829663	-3.04618	13	-900082	-70173.6	-829905	-4.09033	5
YSM	11	84.51	5.14534	-79.36	-3.39769e+06	-57668	-3.34002e+06	-0.403687	-10.5418	-887333	-57668	-829663	-2.59799	13	-887577	-57668	-829905	-3.97459	4
YSP	1	104.57	1.10673	-94.46	-3.39606e+06	-56038	-3.34002e+06	-2.01004	-9.92933	-885703	-56038	-829663	-2.44356	13	-885946	-56037.8	-829905	-3.91363	3
YTJ	16	74.07	6.88068	-73.56	-3.39043e+06	-50409.7	-3.34002e+06	-0.711009	-8.97597	-880074	-50409.4	-829663	-1.96679	13	-880318	-50409.8	-829905	-2.99305	4
YTM	7	85.11	2.13211	-79.87	-3.39606e+06	-56037.3	-3.34002e+06	-1.78179	-9.87061	-885702	-56037.7	-829663	-2.25721	13	-885947	-56037.7	-829905	-3.66581	13
YTS	9	84.16	1.98372	-76.9	-3.39904e+06	-59022.6	-3.34002e+06	-1.82098	-9.36486	-888688	-59022.6	-829663	-3.08207	13	-888932	-59022.9	-829905	-4.16464	6
YTV	16	76.83	2.87167	-70.97	-3.39503e+06	-55006.9	-3.34002e+06	-1.63836	-9.36486	-884673	-55007	-829663	-3.17576	13	-884915	-55007	-829904	-4.49283	13
YU4	18	72.41	3.51036	-63.45	-3.39894e+06	-58921.7	-3.34002e+06	-1.23832	-10.7833	-888587	-58921.9	-829663	-2.91208	13	-888831	-58921.9	-829905	-3.89318	10
06I	9	79.53	2.30604	-69.91	-3.40522e+06	-65202.7	-3.34002e+06	-1.19347	-10.4637	-894868	-65202.8	-829663	-2.93474	14	-895112	-65202.6	-829906	-3.94309	10
0EN	7	57.91	6.09411	-58.04	-3.37809e+06	-38068.5	-3.34002e+06	-0.554678	-7.54453	-867732	-38068.9	-829663	-0.804984	14	-867977	-38069.1	-829906	-2.53971	11
23H	8	66.64	8.17688	-64.8	-3.38615e+06	-46132.9	-3.34002e+06	0.253092	-7.38686	-875795	-46130.8	-829663	-1.26127	14	-876042	-46132.8	-829906	-3.95242	1
CY6	1	84.67	8.12833	-78.87	-3.39105e+06	-51032.5	-3.34002e+06	-1.08106	#N/A	-880698	-51034	-829663	-1.46952	14	-880944	-51034.9	-829905	-3.58255	12
CYV	7	77.54	5.24673	-75.92	-3.39846e+06	-58435.9	-3.34002e+06	-1.46887	#N/A	-888100	-58436.2	-829663	-1.36267	14	-888346	-58437.3	-829904	-4.04188	14
D3F	14	45.83	3.92476	-46.89	-3.41393e+06	-73905.5	-3.34002e+06	-0.90066	-9.25254	-903570	-73905.8	-829663	-1.24946	14	-903813	-73906.3	-829905	-2.30043	19
F3F	1	69.18	9.64226	-69.01	-3.38428e+06	-44259.3	-3.34002e+06	-0.7863	-7.83407	-873923	-44259.4	-829663	-0.843068	14	-874167	-44259.6	-829906	-1.34866	24
RFM	2	85.14	9.40638	-79.36	-3.38969e+06	-49671.6	-3.34002e+06	-1.39085	-9.06011	-879336	-49671.6	-829663	-1.67975	14	-879580	-49671.8	-829905	-2.9698	15
XEY	8	70.08	8.99191	-69.1	-3.39563e+06	-55615.2	-3.34002e+06	0.969027	-7.65377	-885279	-55615.3	-829663	-1.43755	14	-885523	-55615.2	-829906	-2.34323	10
XF1	22	68.83	6.02704	-68.29	-3.38838e+06	-48363.8	-3.34002e+06	-0.817945	-9.72205	-878028	-48364.2	-829663	-1.5163	14	-878273	-48364.1	-829906	-2.61278	7
XF4	22	84.29	1.13682	-79.16	-3.39499e+06	-54968.3	-3.34002e+06	-1.80369	-9.77725	-884634	-54968.3	-829663	-2.8257	14	-884877	-54968.3	-829905	-3.73706	17
XFD	10	78.19	7.32601	-76.69	-3.38942e+06	-49399.7	-3.34002e+06	-1.0422	-9.60244	-879065	-49399.9	-829663	-2.73152	14	-879308	-49399.9	-829905	-3.08277	8
YSG	8	71.64	4.30255	-61.71	-3.39084e+06	-50821.8	-3.34002e+06	-1.27046	-9.81701	-880487	-50822	-829663	-2.81895	14	-880730	-50821.8	-829905	-3.62954	7
YSJ	20	66.1	9.4462	-61.54	-3.41019e+06	-70173.4	-3.34002e+06	-1.09322	-10.9208	-899839	-70173.5	-829663	-3.04523	14	-900082	-70173.4	-829905	-3.98286	11
YSM	4	91.36	1.29307	-84.2	-3.39769e+06	-57667.6	-3.34002e+06	-2.04178	-10.5418	-887333	-57668.1	-829663	-2.59477	14	-887576	-57668.1	-829905	-3.6122	13
YSP	18	80.04	1.65858	-74.02	-3.39606e+06	-56037.8	-3.34002e+06	-2.06777	-9.92933	-885703	-56038	-829663	-2.43409	14	-885946	-56037.9	-829905	-3.7644	17
YTJ	8	78.07	8.71625	-77.59	-3.39043e+06	-50409.5	-3.34002e+06	0.284328	-8.97597	-880074	-50409.6	-829663	-1.79844	14	-880318	-50409.9	-829905	-2.82362	11
YTM	4	89.32	1.6927	-83.27	-3.39606e+06	-56037.6	-3.34002e+06	-1.54173	-9.87061	-885702	-56037.7	-829663	-2.25366	14	-885945	-56037.7	-829904	-3.71946	9
YTS	2	93.84	1.5098	-84.25	-3.39904e+06	-59022.9	-3.34002e+06	-1.67184	-9.36486	-888688	-59022.6	-829663	-3.05394	14	-888932	-59022.8	-829905	-4.32832	1
YTV	7	83.01	5.14306	-75.92	-3.39503e+06	-55006.8	-3.34002e+06	-1.14517	-9.36486	-884673	-55007.1	-829663	-3.17051	14	-884916	-55006.9	-829904	-4.59256	3
YU4	12	77.52	2.03013	-68.68	-3.39894e+06	-58922	-3.34002e+06	-1.66006	-10.7833	-888587	-58922	-829663	-2.90151	14	-888830	-58921.9	-829904	-4.00812	3
06I	7	83.3	1.68129	-74.28	-3.40522e+06	-65202.7	-3.34002e+06	-1.40388	-10.4637	-894868	-65202.8	-829663	-2.91703	15	-895111	-65202.6	-829905	-3.90705	18
0EN	19	52.83	6.86465	-46.26	-3.37809e+06	-38068.9	-3.34002e+06	-0.821624	-7.54453	-867731	-38068	-829663	-0.799939	15	-867976	-38069.1	-829905	-1.53127	25
23H	19	59.47	7.45701	-55.46	-3.38615e+06	-46133.1	-3.34002e+06	-0.649428	-7.38686	-875796	-46132.1	-829663	-1.24714	15	-876042	-46133.8	-829905	-2.70196	23
CY6	8	71.59	6.23474	-71.92	-3.39106e+06	-51034.4	-3.34002e+06	-1.32461	#N/A	-880698	-51034	-829663	-1.20334	15	-880944	-51035.1	-829905	-3.65722	10
CYV	16	66.82	6.00512	-69.07	-3.39846e+06	-58434.2	-3.34002e+06	-1.04578	#N/A	-888098	-58434.5	-829663	-1.35814	15	-888346	-58437.4	-829905	-3.57662	23
D3F	21	43.33	9.0903	-42.26	-3.41393e+06	-73905.6	-3.34002e+06	-0.488138	-9.25254	-903569	-73905.4	-829663	-1.20603	15	-903814	-73906.3	-829906	-2.35629	17
F3F	15	60.97	10.9475	-61.8	-3.38428e+06	-44259.2	-3.34002e+06	-1.01358	-7.83407	-873923	-44259.7	-829663	-0.803676	15	-874168	-44259.9	-829906	-1.45225	22
RFM	18	76.27	9.30667	-74.18	-3.38969e+06	-49671.5	-3.34002e+06	0.818184	-9.06011	-879335	-49670.9	-829663	-1.67652	15	-879579	-49671.8	-829905	-2.69101	23
XEY	24	60.1	6.35941	-58	-3.39564e+06	-55615.3	-3.34002e+06	-0.779063	-7.65377	-885279	-55615.2	-829663	-1.43229	15	-885522	-55615.2	-829904	-2.45398	6
XF1	10	76.49	7.52065	-67.61	-3.38838e+06	-48364.2	-3.34002e+06	3.10026	-9.72205	-878028	-48363.9	-829663	-1.48649	15	-878272	-48364.2	-829906	-2.2381	19
XF4	1	100.69	1.09663	-90.41	-3.39499e+06	-54968.4	-3.34002e+06	-1.96353	-9.77725	-884634	-54968.3	-829663	-2.82247	15	-884878	-54968.1	-829906	-3.75201	16
XFD	5	84.12	1.64851	-73.89	-3.38942e+06	-49399.8	-3.34002e+06	-1.25337	-9.60244	-879065	-49399.9	-829663	-2.72668	15	-879308	-49399.9	-829906	-2.5565	23
YSG	3	77.44	3.04098	-66.97	-3.39084e+06	-50821.8	-3.34002e+06	2.83477	-9.81701	-880487	-50822	-829663	-2.8099	15	-880730	-50821.8	-829905	-3.51752	14
YSJ	16	71.97	6.8743	-66.62	-3.41019e+06	-70173.7	-3.34002e+06	0.130104	-10.9208	-899839	-70173.7	-829663	-2.95139	15	-900082	-70173.5	-829905	-4.07381	7
YSM	3	92.41	2.07843	-84.61	-3.39769e+06	-57668	-3.34002e+06	-1.55466	-10.5418	-887333	-57668.1	-829663	-2.59235	15	-887577	-57668.1	-829905	-3.50066	22
YSP	24	74.95	2.55501	-75.51	-3.39606e+06	-56037.8	-3.34002e+06	-1.13029	-9.92933	-885703	-56038	-829663	-2.42231	15	-885947	-56038	-829906	-3.61081	21
YTJ	12	74.76	2.14081	-69.62	-3.39043e+06	-50409.8	-3.34002e+06	-1.18567	-8.97597	-880074	-50409.5	-829663	-1.71062	15	-880318	-50409.9	-829906	-2.2937	23
YTM	6	85.22	2.01065	-80.67	-3.39606e+06	-56037.5	-3.34002e+06	-1.41654	-9.87061	-885702	-56037.7	-829663	-2.24652	15	-885946	-56037.7	-829905	-3.87324	1
YTS	19	65.98	10.1084	-65.68	-3.39904e+06	-59022.9	-3.34002e+06	-0.633546	-9.36486	-888688	-59022.8	-829663	-2.86043	15	-888932	-59022.9	-829905	-3.87906	19
YTV	2	92.58	1.31902	-84.9	-3.39503e+06	-55007.1	-3.34002e+06	-2.07639	-9.36486	-884673	-55007	-829663	-3.16051	15	-884916	-55006.9	-829905	-4.5681	5
YU4	8	80.3	2.44587	-74.17	-3.39894e+06	-58921.9	-3.34002e+06	-1.74601	-10.7833	-888587	-58921.9	-829663	-2.89697	15	-888831	-58921.9	-829905	-3.94488	4
06I	13	77.83	10.0054	-67.15	-3.40522e+06	-65202.6	-3.34002e+06	0.556254	-10.4637	-894868	-65202.8	-829663	-2.91694	16	-895112	-65202.6	-829906	-3.94156	11
0EN	11	55.94	6.06909	-52.02	-3.37809e+06	-38068.7	-3.34002e+06	-0.522625	-7.54453	-867732	-38068.8	-829663	-0.73527	16	-867977	-38069.3	-829906	-1.9112	24
23H	15	61.01	7.16126	-61.75	-3.38615e+06	-46133.3	-3.34002e+06	-0.858512	-7.38686	-875797	-46133.2	-829663	-1.17172	16	-876042	-46133.4	-829905	-3.1951	9
CY6	25	56.5	7.32831	-55.23	-3.39106e+06	-51034.4	-3.34002e+06	-0.885175	#N/A	-880698	-51034.1	-829663	-1.09421	16	-880944	-51035.4	-829906	-2.38818	25
CYV	20	60.61	6.17125	-60.56	-3.39846e+06	-58436.2	-3.34002e+06	-1.23146	#N/A	-888100	-58436.6	-829663	-1.28736	16	-888347	-58437.8	-829906	-3.19718	24
D3F	8	48.45	3.23892	-47.78	-3.41393e+06	-73905.7	-3.34002e+06	-1.20055	-9.25254	-903569	-73905.4	-829663	-1.17288	16	-903813	-73906.2	-829905	-2.2534	21
F3F	21	59.16	4.29811	-59.97	-3.38428e+06	-44259.6	-3.34002e+06	-0.328292	-7.83407	-873923	-44259.6	-829663	-0.788532	16	-874168	-44259.6	-829907	-1.97778	11
RFM	5	83.71	9.09914	-78.35	-3.38969e+06	-49670.7	-3.34002e+06	-0.771324	-9.06011	-879336	-49671.5	-829663	-1.64097	16	-879580	-49671.8	-829905	-2.8627	21
XEY	19	63.14	6.34935	-58.64	-3.39564e+06	-55615.2	-3.34002e+06	-0.91042	-7.65377	-885279	-55615.3	-829663	-1.36047	16	-885523	-55615.3	-829906	-1.69122	23
XF1	25	66.3	7.1317	-63.18	-3.38839e+06	-48364	-3.34002e+06	-1.25587	-9.72205	-878028	-48364	-829663	-1.48068	16	-878274	-48364.2	-829908	-1.93582	24
XF4	17	99.34	0.973747	-89.96	-3.39499e+06	-54968.4	-3.34002e+06	-2.26	-9.77725	-884634	-54968.3	-829663	-2.82218	16	-884877	-54968.2	-829905	-3.83808	9
XFD	9	78.26	4.88307	-75.72	-3.38942e+06	-49399.8	-3.34002e+06	-0.14393	-9.60244	-879065	-49399.9	-829663	-2.71844	16	-879309	-49399.8	-829906	-2.69074	16
YSG	7	71.89	8.98239	-66.44	-3.39084e+06	-50821.9	-3.34002e+06	-0.571348	-9.81701	-880487	-50822	-829663	-2.80793	16	-880730	-50821.8	-829905	-3.62607	10
YSJ	11	82.38	8.74516	-77.45	-3.41019e+06	-70173.4	-3.34002e+06	0.675716	-10.9208	-899839	-70173.7	-829663	-2.83079	16	-900083	-70173.5	-829905	-4.15832	1
YSM	1	102.53	1.46775	-93.66	-3.39769e+06	-57668	-3.34002e+06	-1.72154	-10.5418	-887333	-57668.1	-829663	-2.58621	16	-887576	-57668.1	-829905	-3.55267	20
YSP	4	93.54	1.45154	-87.06	-3.39606e+06	-56038	-3.34002e+06	-1.55706	-9.92933	-885703	-56037.9	-829663	-2.41259	16	-885946	-56037.9	-829905	-3.87808	5
YTJ	24	68.38	6.58646	-67.54	-3.39043e+06	-50409.8	-3.34002e+06	-0.865595	-8.97597	-880074	-50409.6	-829663	-1.68473	16	-880318	-50409.9	-829906	-2.01364	24
YTM	10	82.91	1.68932	-75.08	-3.39606e+06	-56037.1	-3.34002e+06	-1.57225	-9.87061	-885703	-56037.8	-829663	-2.24576	16	-885947	-56037.8	-829905	-3.79372	6
YTS	18	67.22	8.04238	-60.38	-3.39904e+06	-59022.5	-3.34002e+06	-1.29229	-9.36486	-888688	-59022.7	-829663	-2.85685	16	-888933	-59023.1	-829906	-3.49001	22
YTV	6	83.3	1.84873	-78.69	-3.39503e+06	-55006.2	-3.34002e+06	-0.876963	-9.36486	-884673	-55007	-829663	-3.1572	16	-884916	-55007	-829904	-4.55029	6
YU4	3	86.22	1.73476	-79.86	-3.39894e+06	-58921.9	-3.34002e+06	-1.85938	-10.7833	-888587	-58922	-829663	-2.8749	16	-888830	-58921.9	-829905	-3.92676	6
06I	12	78.19	1.99306	-73.1	-3.40522e+06	-65202.5	-3.34002e+06	0.295736	-10.4637	-894868	-65202.8	-829663	-2.91544	17	-895112	-65202.6	-829906	-3.91936	16
0EN	25	49.32	10.2683	-50.16	-3.37809e+06	-38068.9	-3.34002e+06	0.419781	-7.54453	-867732	-38068.7	-829663	-0.708291	17	-867977	-38069.2	-829905	-2.3085	16
23H	4	69.61	6.8339	-67.97	-3.38615e+06	-46132.8	-3.34002e+06	-0.825709	-7.38686	-875796	-46132	-829663	-1.16985	17	-876042	-46133	-829906	-3.00284	13
CY6	13	67.91	7.43725	-65.04	-3.39105e+06	-51034.1	-3.34002e+06	-0.360482	#N/A	-880698	-51034.3	-829663	-1.06727	17	-880945	-51035.2	-829906	-4.05729	5
CYV	25	56.75	7.33374	-46.23	-3.39846e+06	-58436.2	-3.34002e+06	-1.0304	#N/A	-888099	-58435.2	-829663	-1.26482	17	-888346	-58437.5	-829905	-3.85477	18
D3F	16	45.45	2.87531	-46.15	-3.41393e+06	-73905.8	-3.34002e+06	-0.512344	-9.25254	-903569	-73905.5	-829663	-1.09022	17	-903815	-73906.4	-829906	-2.39352	15
F3F	12	62.19	9.16338	-59.64	-3.38428e+06	-44259.5	-3.34002e+06	-0.548869	-7.83407	-873923	-44259.6	-829663	-0.737221	17	-874168	-44260	-829907	-1.65901	14
RFM	7	82.53	9.01173	-76.15	-3.38969e+06	-49671.5	-3.34002e+06	-0.042956	-9.06011	-879336	-49671.6	-829663	-1.54205	17	-879579	-49671.8	-829904	-2.9507	16
XEY	13	64.72	8.54143	-60.04	-3.39564e+06	-55615.3	-3.34002e+06	0.166558	-7.65377	-885279	-55615.3	-829663	-1.26036	17	-885524	-55615.2	-829906	-2.45061	7
XF1	21	69.3	7.25725	-67.8	-3.38838e+06	-48363.9	-3.34002e+06	-0.2751	-9.72205	-878028	-48364.2	-829663	-1.35791	17	-878273	-48364.2	-829906	-2.39069	16
XF4	7	99.96	1.08457	-89.88	-3.39499e+06	-54968.4	-3.34002e+06	-1.95647	-9.77725	-884634	-54968.4	-829663	-2.80763	17	-884877	-54968.2	-829905	-3.70915	19
XFD	16	74.51	7.44347	-66.71	-3.38942e+06	-49399.8	-3.34002e+06	1.49488	-9.60244	-879065	-49399.9	-829663	-2.71722	17	-879308	-49399.9	-829905	-2.64746	18
YSG	5	75.89	1.74429	-68.27	-3.39084e+06	-50822	-3.34002e+06	-1.62865	-9.81701	-880487	-50822	-829663	-2.80406	17	-880730	-50821.8	-829905	-3.62807	8
YSJ	3	89.18	1.88701	-79.11	-3.4102e+06	-70173.7	-3.34002e+06	-2.17675	-10.9208	-899839	-70173.6	-829663	-2.76335	17	-900082	-70173.5	-829905	-4.0168	9
YSM	10	84.81	2.32545	-79.08	-3.39769e+06	-57667.7	-3.34002e+06	-1.63419	-10.5418	-887333	-57668.1	-829663	-2.57792	17	-887577	-57668	-829905	-3.97631	3
YSP	5	91.32	1.53505	-89.29	-3.39606e+06	-56038	-3.34002e+06	-1.29651	-9.92933	-885703	-56038	-829663	-2.39124	17	-885946	-56037.9	-829905	-3.84292	10
YTJ	23	69.08	6.10004	-70.82	-3.39043e+06	-50409.6	-3.34002e+06	-0.984091	-8.97597	-880074	-50409.9	-829663	-1.50036	17	-880318	-50409.9	-829906	-2.38689	22
YTM	21	75.41	2.49125	-69.95	-3.39606e+06	-56037.6	-3.34002e+06	-1.37079	-9.87061	-885702	-56037.6	-829663	-2.12274	17	-885948	-56037.9	-829906	-3.86139	3
YTS	21	64.54	9.63205	-59.58	-3.39904e+06	-59022	-3.34002e+06	-1.6593	-9.36486	-888688	-59022.5	-829663	-2.84798	17	-888932	-59023	-829905	-3.74342	20
YTV	9	82.63	2.74949	-70.31	-3.39503e+06	-55006.7	-3.34002e+06	-1.64435	-9.36486	-884673	-55007.1	-829663	-3.14846	17	-884916	-55007.1	-829905	-4.17431	21
YU4	1	97.83	1.12876	-87.26	-3.39894e+06	-58922	-3.34002e+06	-2.03968	-10.7833	-888587	-58922	-829663	-2.85283	17	-888831	-58921.9	-829905	-3.73116	17
06I	10	79.06	3.00237	-68.83	-3.40522e+06	-65202.6	-3.34002e+06	-1.34724	-10.4637	-894868	-65202.8	-829663	-2.91283	18	-895112	-65202.5	-829905	-3.99219	6
0EN	8	57.25	5.2	-62.59	-3.37809e+06	-38069.2	-3.34002e+06	-0.236801	-7.54453	-867731	-38068.4	-829663	-0.525695	18	-867977	-38069.2	-829906	-2.01949	23
23H	16	60.6	7.34171	-66.12	-3.38615e+06	-46131.3	-3.34002e+06	-0.891294	-7.38686	-875796	-46132.5	-829663	-1.15073	18	-876043	-46133.3	-829906	-3.49006	4
CY6	12	69.56	6.25531	-71.66	-3.39105e+06	-51033.6	-3.34002e+06	-1.20305	#N/A	-880698	-51034.2	-829663	-1.05678	18	-880945	-51035.2	-829906	-3.59291	11
CYV	2	81.87	10.6521	-76.79	-3.39846e+06	-58436.2	-3.34002e+06	-1.84083	#N/A	-888100	-58435.9	-829663	-1.11074	18	-888347	-58437	-829905	-4.88988	2
D3F	19	44.17	6.09887	-44.86	-3.41393e+06	-73905.4	-3.34002e+06	-0.889896	-9.25254	-903569	-73905.5	-829663	-0.962179	18	-903815	-73906.5	-829906	-2.04496	23
F3F	24	57.82	2.52634	-58.43	-3.38428e+06	-44259.3	-3.34002e+06	-0.652259	-7.83407	-873923	-44259.6	-829663	-0.659638	18	-874168	-44259.6	-829906	-1.62021	18
RFM	1	85.43	8.95527	-78.34	-3.38969e+06	-49671.5	-3.34002e+06	-1.24363	-9.06011	-879336	-49671.7	-829663	-1.54027	18	-879581	-49671.8	-829906	-3.00103	13
XEY	20	62.98	6.54298	-58.47	-3.39564e+06	-55615.3	-3.34002e+06	-0.091549	-7.65377	-885279	-55615.1	-829663	-1.20139	18	-885523	-55615.3	-829906	-1.84948	21
XF1	17	72.71	3.31477	-66.48	-3.38839e+06	-48363.8	-3.34002e+06	-1.36226	-9.72205	-878028	-48364.1	-829663	-1.01196	18	-878271	-48364.2	-829905	-1.76751	25
XF4	5	100.13	1.09706	-90.31	-3.39499e+06	-54968.4	-3.34002e+06	-1.94577	-9.77725	-884634	-54968.4	-829663	-2.8024	18	-884877	-54968.2	-829905	-3.84224	8
XFD	3	86.35	1.38412	-83.47	-3.38942e+06	-49399.8	-3.34002e+06	-1.1824	-9.60244	-879065	-49399.9	-829663	-2.64696	18	-879307	-49399.8	-829904	-3.05717	10
YSG	6	75.08	2.87416	-64.11	-3.39084e+06	-50821.9	-3.34002e+06	-1.30346	-9.81701	-880487	-50822	-829663	-2.80157	18	-880730	-50821.8	-829905	-3.63676	4
YSJ	7	84.28	2.04063	-76.1	-3.4102e+06	-70173.6	-3.34002e+06	-2.30395	-10.9208	-899839	-70173.7	-829663	-2.74846	18	-900083	-70173.5	-829905	-4.09103	3
YSM	7	85.8	1.56896	-81.86	-3.39769e+06	-57667.6	-3.34002e+06	-1.25876	-10.5418	-887333	-57668.1	-829663	-2.54145	18	-887576	-57668.1	-829905	-3.58399	17
YSP	10	85.78	1.90585	-79.13	-3.39606e+06	-56037.8	-3.34002e+06	-1.53179	-9.92933	-885703	-56038	-829663	-2.38178	18	-885946	-56037.9	-829905	-3.85911	8
YTJ	20	72.48	3.15046	-65.09	-3.39043e+06	-50409.7	-3.34002e+06	-1.4164	-8.97597	-880074	-50409.9	-829663	-1.3876	18	-880318	-50409.7	-829906	-2.84778	10
YTM	18	77.14	10.0791	-73.11	-3.39606e+06	-56037.4	-3.34002e+06	-0.3506	-9.87061	-885702	-56037.7	-829663	-2.02324	18	-885945	-56037.8	-829904	-3.4969	20
YTS	15	77.2	2.75633	-68.8	-3.39904e+06	-59022.9	-3.34002e+06	-1.45235	-9.36486	-888688	-59023	-829663	-2.71643	18	-888932	-59022.9	-829905	-4.13446	7
YTV	8	82.95	1.83516	-71.83	-3.39503e+06	-55006.8	-3.34002e+06	-1.90576	-9.36486	-884673	-55007	-829663	-3.13413	18	-884916	-55007	-829904	-4.46108	15
YU4	9	79.67	1.66789	-77.76	-3.39894e+06	-58921.8	-3.34002e+06	-1.34117	-10.7833	-888587	-58922	-829663	-2.84585	18	-888830	-58921.9	-829905	-3.90146	9
06I	11	78.73	1.87519	-73.11	-3.40522e+06	-65202.6	-3.34002e+06	-1.73504	-10.4637	-894868	-65202.7	-829663	-2.88165	19	-895111	-65202.6	-829905	-4.06544	2
0EN	21	52.55	6.66686	-44.56	-3.37809e+06	-38068.9	-3.34002e+06	-0.614712	-7.54453	-867732	-38068.9	-829663	-0.520983	19	-867978	-38069.4	-829906	-2.4524	14
23H	12	62.75	7.56525	-65.25	-3.38615e+06	-46131.6	-3.34002e+06	-0.820201	-7.38686	-875795	-46131.9	-829663	-1.0688	19	-876043	-46133.7	-829906	-3.09669	11
CY6	16	66.04	5.74073	-60.05	-3.39105e+06	-51033.4	-3.34002e+06	-1.67279	#N/A	-880698	-51034.1	-829663	-0.923111	19	-880944	-51035.1	-829905	-3.21787	18
CYV	3	81.4	9.06172	-72.06	-3.39846e+06	-58435.1	-3.34002e+06	-0.099248	#N/A	-888099	-58435.4	-829663	-1.10756	19	-888348	-58437.3	-829905	-5.01444	1
D3F	1	54.22	4.89003	-53.32	-3.41393e+06	-73905.6	-3.34002e+06	-1.21126	-9.25254	-903569	-73905.3	-829663	-0.951177	19	-903816	-73906.3	-829906	-3.43211	1
F3F	18	60.66	6.35862	-58.09	-3.38428e+06	-44259.6	-3.34002e+06	-1.06951	-7.83407	-873923	-44259.8	-829663	-0.655842	19	-874168	-44260	-829907	-1.5922	19
RFM	15	77.22	8.71336	-70.35	-3.38969e+06	-49671.6	-3.34002e+06	-0.353373	-9.06011	-879336	-49671.5	-829663	-1.48004	19	-879581	-49672	-829906	-3.25936	5
XEY	12	65.88	3.07513	-56.71	-3.39564e+06	-55615.3	-3.34002e+06	-1.19385	-7.65377	-885279	-55615.3	-829663	-0.792172	19	-885524	-55615.3	-829906	-2.18668	14
XF1	14	73.75	6.62371	-71.06	-3.38839e+06	-48364.1	-3.34002e+06	-1.14938	-9.72205	-878026	-48364.3	-829663	0.534061	19	-878272	-48364.2	-829905	-2.13125	22
XF4	11	99.83	1.1407	-90.22	-3.39499e+06	-54968.3	-3.34002e+06	-1.97437	-9.77725	-884634	-54968.4	-829663	-2.77674	19	-884877	-54968.2	-829905	-3.83659	10
XFD	6	83.25	5.14884	-86.51	-3.38942e+06	-49399.6	-3.34002e+06	-1.07141	-9.60244	-879065	-49399.9	-829663	-2.60654	19	-879308	-49399.9	-829905	-2.82949	14
YSG	4	76.17	1.23813	-69.41	-3.39084e+06	-50821.9	-3.34002e+06	-1.56397	-9.81701	-880487	-50822	-829663	-2.80068	19	-880730	-50821.8	-829905	-3.62728	9
YSJ	1	97.26	1.14322	-87.65	-3.4102e+06	-70173.8	-3.34002e+06	-1.51053	-10.9208	-899839	-70173.7	-829663	-2.72625	19	-900082	-70173.5	-829905	-3.97932	12
YSM	5	87.27	2.2843	-79.68	-3.39769e+06	-57667.7	-3.34002e+06	-1.88821	-10.5418	-887333	-57668.1	-829663	-2.53035	19	-887576	-57668.1	-829905	-3.58755	16
YSP	12	81.77	2.01106	-76.36	-3.39606e+06	-56037.7	-3.34002e+06	-1.35263	-9.92933	-885703	-56038	-829663	-2.34876	19	-885946	-56037.9	-829905	-3.79447	16
YTJ	22	70.65	6.71742	-62.67	-3.39043e+06	-50409.8	-3.34002e+06	-1.01658	-8.97597	-880074	-50409.8	-829663	-1.37735	19	-880318	-50409.9	-829906	-1.99926	25
YTM	9	84.34	1.47634	-78.97	-3.39606e+06	-56037.6	-3.34002e+06	-1.86913	-9.87061	-885702	-56037.7	-829663	-1.95216	19	-885946	-56037.6	-829904	-3.72534	8
YTS	12	80.24	1.84013	-75.98	-3.39904e+06	-59022.7	-3.34002e+06	-1.48084	-9.36486	-888688	-59023	-829663	-2.57142	19	-888932	-59022.9	-829905	-4.11477	8
YTV	10	81.91	1.48793	-76.15	-3.39503e+06	-55006.8	-3.34002e+06	-1.71843	-9.36486	-884672	-55006.7	-829663	-3.12708	19	-884917	-55007.1	-829905	-4.16829	22
YU4	22	70.95	5.80081	-68.56	-3.39894e+06	-58921.9	-3.34002e+06	-0.58858	-10.7833	-888587	-58921.9	-829663	-2.79342	19	-888832	-58921.9	-829906	-3.75082	15
06I	4	87.54	1.80255	-77.94	-3.40522e+06	-65202.4	-3.34002e+06	-1.97935	-10.4637	-894868	-65202.8	-829663	-2.8791	20	-895112	-65202.6	-829905	-3.93868	13
0EN	12	55.58	4.46723	-51.09	-3.37809e+06	-38068.6	-3.34002e+06	-1.29611	-7.54453	-867732	-38069.1	-829663	-0.278691	20	-867977	-38069.2	-829905	-2.45434	13
23H	13	62.11	7.63014	-60.5	-3.38615e+06	-46132.1	-3.34002e+06	-0.898031	-7.38686	-875796	-46132.8	-829663	-0.962483	20	-876042	-46133.4	-829905	-3.13847	10
CY6	4	76.32	6.55322	-80.32	-3.39106e+06	-51034.2	-3.34002e+06	-1.20487	#N/A	-880697	-51034	-829663	-0.917847	20	-880946	-51034.9	-829906	-4.5474	2
CYV	19	62.75	8.9523	-60.46	-3.39846e+06	-58436	-3.34002e+06	-0.809961	#N/A	-888099	-58435.7	-829663	-1.1005	20	-888346	-58437.2	-829905	-3.85787	17
D3F	15	45.57	6.63754	-42.82	-3.41393e+06	-73905.4	-3.34002e+06	-0.876861	-9.25254	-903569	-73905.5	-829663	-0.870262	20	-903815	-73906.5	-829907	-1.66445	25
F3F	20	59.39	3.51581	-55.53	-3.38428e+06	-44259.4	-3.34002e+06	-0.897284	-7.83407	-873923	-44259.8	-829663	-0.649164	20	-874168	-44259.9	-829906	-1.32679	25
RFM	3	84.81	9.15765	-76.26	-3.38969e+06	-49671.3	-3.34002e+06	-0.512569	-9.06011	-879336	-49671.6	-829663	-1.46531	20	-879580	-49671.8	-829905	-2.913	17
XEY	22	61.79	3.69103	-56.14	-3.39564e+06	-55615.2	-3.34002e+06	-1.14086	-7.65377	-885278	-55615.2	-829663	-0.633921	20	-885522	-55615.4	-829905	-1.66532	24
XF1	8	77.54	7.07949	-71.08	-3.38838e+06	-48363.9	-3.34002e+06	-1.17766	-9.72205	-878025	-48363.9	-829663	1.36641	20	-878273	-48364.1	-829907	-2.4871	13
XF4	12	99.61	0.953834	-90.46	-3.39499e+06	-54968.4	-3.34002e+06	-2.25254	-9.77725	-884634	-54968.4	-829663	-2.75846	20	-884877	-54968.2	-829905	-3.84551	6
XFD	2	95.5	0.883107	-84.33	-3.38942e+06	-49399.9	-3.34002e+06	-1.5064	-9.60244	-879065	-49399.9	-829663	-2.60081	20	-879308	-49399.9	-829905	-2.6002	21
YSG	19	65.14	5.99862	-56.71	-3.39084e+06	-50821.9	-3.34002e+06	1.05968	-9.81701	-880487	-50822	-829663	-2.80031	20	-880731	-50822	-829906	-3.2772	21
YSJ	13	78.78	1.73419	-73.79	-3.41019e+06	-70173.6	-3.34002e+06	-1.48048	-10.9208	-899839	-70173.8	-829663	-2.7244	20	-900083	-70173.5	-829905	-4.14344	2
YSM	9	85.55	2.18596	-78.5	-3.39769e+06	-57667.8	-3.34002e+06	-1.57957	-10.5418	-887333	-57668	-829663	-2.51956	20	-887577	-57667.9	-829905	-3.98927	2
YSP	2	100.38	1.85127	-92.51	-3.39606e+06	-56037.9	-3.34002e+06	-1.80281	-9.92933	-885703	-56038	-829663	-2.34658	20	-885946	-56037.9	-829905	-3.82486	11
YTJ	17	73.98	7.41755	-72.74	-3.39043e+06	-50409.8	-3.34002e+06	-0.893512	-8.97597	-880074	-50409.7	-829663	-1.32096	20	-880319	-50409.7	-829906	-2.91007	7
YTM	16	79.84	4.25397	-71.45	-3.39606e+06	-56037.3	-3.34002e+06	-1.11927	-9.87061	-885702	-56037.6	-829663	-1.91174	20	-885946	-56037.7	-829905	-3.80265	5
YTS	17	69.33	10.7666	-56.68	-3.39904e+06	-59022.9	-3.34002e+06	-1.43088	-9.36486	-888688	-59022.9	-829663	-2.13228	20	-888932	-59022.9	-829905	-4.16803	5
YTV	24	70.68	2.32709	-67.13	-3.39503e+06	-55007	-3.34002e+06	-0.353651	-9.36486	-884673	-55007	-829663	-3.08972	20	-884916	-55007.1	-829905	-3.80978	24
YU4	5	82.06	2.73409	-73.87	-3.39894e+06	-58921.8	-3.34002e+06	-1.45245	-10.7833	-888587	-58921.5	-829663	-2.64486	20	-888830	-58921.8	-829905	-3.37336	22
06I	1	99.22	1.50384	-86.43	-3.40522e+06	-65202.8	-3.34002e+06	-2.18994	-10.4637	-894868	-65202.8	-829663	-2.84986	21	-895111	-65202.5	-829905	-4.04992	3
0EN	1	70.18	6.02425	-71.42	-3.37809e+06	-38068.7	-3.34002e+06	-0.10041	-7.54453	-867731	-38068.6	-829663	-0.107328	21	-867977	-38069.2	-829906	-2.02056	22
23H	9	66.59	6.89044	-65.36	-3.38615e+06	-46132.5	-3.34002e+06	-1.0765	-7.38686	-875796	-46132.8	-829663	-0.947381	21	-876041	-46133.5	-829905	-2.84254	20
CY6	21	60.44	9.37537	-65.04	-3.39105e+06	-51034.1	-3.34002e+06	-0.754008	#N/A	-880697	-51033.7	-829663	-0.384562	21	-880942	-51035.5	-829904	-2.73201	24
CYV	21	60.34	8.96318	-61.97	-3.39846e+06	-58435.6	-3.34002e+06	-0.15278	#N/A	-888099	-58435.1	-829663	-1.09133	21	-888346	-58437.2	-829906	-2.97366	25
D3F	10	47.17	7.46152	-46.15	-3.41393e+06	-73905.4	-3.34002e+06	-0.705148	-9.25254	-903569	-73905.5	-829663	-0.866527	21	-903815	-73906.4	-829906	-2.64531	7
F3F	4	66.88	4.91413	-65.66	-3.38428e+06	-44259.5	-3.34002e+06	-1.0361	-7.83407	-873923	-44259.6	-829663	-0.633646	21	-874168	-44259.6	-829907	-1.68367	13
RFM	21	75.62	9.35915	-71.27	-3.38969e+06	-49671.5	-3.34002e+06	-0.890995	-9.06011	-879335	-49671.4	-829663	-1.39037	21	-879581	-49672	-829906	-2.77869	22
XEY	21	62.76	6.46133	-62.53	-3.39564e+06	-55615.3	-3.34002e+06	-1.17452	-7.65377	-885277	-55615.3	-829663	0.396565	21	-885523	-55615.3	-829906	-1.85054	20
XF1	12	74.71	7.05418	-71.75	-3.38838e+06	-48364	-3.34002e+06	-0.75309	-9.72205	-878024	-48363.3	-829663	1.38036	21	-878272	-48364.1	-829905	-2.57243	9
XF4	2	100.2	1.10202	-90.35	-3.39499e+06	-54968.4	-3.34002e+06	-1.9207	-9.77725	-884634	-54968.3	-829663	-2.74014	21	-884877	-54968.1	-829905	-3.81971	14
XFD	22	71.54	7.1676	-71.38	-3.38942e+06	-49399.2	-3.34002e+06	-0.935381	-9.60244	-879065	-49399.9	-829663	-2.58666	21	-879309	-49400	-829906	-2.89859	13
YSG	12	68.45	5.8832	-65.03	-3.39084e+06	-50821.8	-3.34002e+06	-0.109061	-9.81701	-880487	-50822	-829663	-2.77624	21	-880730	-50821.8	-829905	-3.63822	3
YSJ	15	73.61	8.87876	-68.93	-3.41019e+06	-70173.7	-3.34002e+06	-0.965148	-10.9208	-899839	-70173.8	-829663	-2.57777	21	-900082	-70173.6	-829905	-3.85644	15
YSM	16	78.68	2.85078	-74.67	-3.39769e+06	-57667.6	-3.34002e+06	-1.41253	-10.5418	-887333	-57667.9	-829663	-2.21548	21	-887578	-57668	-829907	-3.47644	23
YSP	8	86.63	2.68144	-78.56	-3.39606e+06	-56037.7	-3.34002e+06	-1.37067	-9.92933	-885703	-56038	-829663	-2.34352	21	-885947	-56038	-829905	-3.40959	24
YTJ	19	73.14	7.70543	-65.53	-3.39043e+06	-50409.6	-3.34002e+06	1.08223	-8.97597	-880073	-50409.7	-829663	-0.939931	21	-880319	-50409.8	-829907	-2.67238	17
YTM	12	81.85	2.99364	-75.43	-3.39606e+06	-56037.1	-3.34002e+06	-1.30327	-9.87061	-885702	-56037.6	-829663	-1.89665	21	-885945	-56037.7	-829904	-3.74198	7
YTS	20	65.11	9.8648	-57.11	-3.39904e+06	-59022.7	-3.34002e+06	-1.30018	-9.36486	-888687	-59022.8	-829663	-2.10872	21	-888931	-59022.8	-829904	-4.03648	11
YTV	4	88.07	1.35096	-79.25	-3.39503e+06	-55007	-3.34002e+06	-1.97144	-9.36486	-884673	-55007	-829663	-3.08448	21	-884916	-55006.9	-829904	-4.59623	2
YU4	21	71.16	4.91502	-59.88	-3.39894e+06	-58921.7	-3.34002e+06	-1.26511	-10.7833	-888587	-58921.9	-829663	-2.54194	21	-888830	-58921.9	-829905	-3.44708	21
06I	23	69.53	8.32748	-59.47	-3.40522e+06	-65202.6	-3.34002e+06	1.92345	-10.4637	-894868	-65202.8	-829663	-2.71	22	-895112	-65202.7	-829905	-3.40838	24
0EN	6	57.98	1.18192	-54.05	-3.37808e+06	-38068.8	-3.34002e+06	8.71244	-7.54453	-867731	-38068.9	-829663	0.187053	22	-867978	-38069.4	-829905	-3.17789	3
23H	20	58.38	7.27323	-58.95	-3.38615e+06	-46133.1	-3.34002e+06	-1.061	-7.38686	-875796	-46132.4	-829663	-0.835569	22	-876043	-46133.5	-829907	-2.93306	15
CY6	15	66.45	10.855	-65.22	-3.39105e+06	-51034.2	-3.34002e+06	-0.074255	#N/A	-880696	-51033.6	-829663	-0.0678922	22	-880943	-51035.2	-829904	-3.09995	20
CYV	23	59.06	14.1955	-52.78	-3.39846e+06	-58435.9	-3.34002e+06	-1.89305	#N/A	-888100	-58436.2	-829663	-1.04005	22	-888346	-58437.7	-829905	-3.59173	22
D3F	18	45.33	6.14466	-43.75	-3.41393e+06	-73905.4	-3.34002e+06	0.167566	-9.25254	-903568	-73905.1	-829663	-0.736194	22	-903815	-73906.3	-829906	-2.36543	16
F3F	14	61.39	12.5863	-64.61	-3.38428e+06	-44259.1	-3.34002e+06	-0.702941	-7.83407	-873922	-44259.2	-829663	-0.629931	22	-874168	-44259.4	-829906	-2.09126	6
RFM	12	79.36	9.07076	-74.9	-3.38969e+06	-49671.6	-3.34002e+06	0.691174	-9.06011	-879335	-49670.8	-829663	-1.29594	22	-879580	-49672	-829905	-2.86767	20
XEY	18	63.37	6.21364	-59.96	-3.39564e+06	-55615.3	-3.34002e+06	-0.944381	-7.65377	-885277	-55615.3	-829663	1.05241	22	-885522	-55615.2	-829905	-1.87744	19
XF1	19	70.14	6.92758	-72.67	-3.38838e+06	-48363.6	-3.34002e+06	-1.12773	-9.72205	-878025	-48364.1	-829663	1.75218	22	-878271	-48364.2	-829905	-2.20802	20
XF4	13	99.52	1.08856	-89.44	-3.39499e+06	-54968.4	-3.34002e+06	-1.96431	-9.77725	-884634	-54968.4	-829663	-2.72418	22	-884878	-54968.2	-829906	-3.57561	21
XFD	4	84.41	2.03257	-77.96	-3.38942e+06	-49399.9	-3.34002e+06	-1.70701	-9.60244	-879065	-49399.9	-829663	-2.41402	22	-879307	-49400	-829905	-2.56576	22
YSG	15	67.92	7.41515	-63.6	-3.39084e+06	-50821.8	-3.34002e+06	-0.84845	-9.81701	-880487	-50822	-829663	-2.74841	22	-880730	-50821.8	-829905	-3.63502	5
YSJ	21	65.19	10.9594	-55.45	-3.41019e+06	-70173.6	-3.34002e+06	-0.853878	-10.9208	-899838	-70173.8	-829663	-2.08123	22	-900082	-70173.5	-829905	-3.96967	13
YSM	23	76.3	5.4275	-66.95	-3.39769e+06	-57667.7	-3.34002e+06	-1.18978	-10.5418	-887332	-57667.8	-829663	-2.04864	22	-887578	-57668	-829905	-4.03778	1
YSP	25	72.51	4.94271	-72.75	-3.39606e+06	-56037.8	-3.34002e+06	-0.386041	-9.92933	-885703	-56037.8	-829663	-2.33453	22	-885948	-56037.9	-829907	-3.45487	23
YTJ	14	74.47	4.85735	-71.58	-3.39043e+06	-50409.8	-3.34002e+06	-0.272672	-8.97597	-880072	-50409.8	-829663	-0.123247	22	-880318	-50409.7	-829905	-2.57744	20
YTM	25	62.27	6.25687	-57.23	-3.39606e+06	-56037.2	-3.34002e+06	-1.34183	-9.87061	-885702	-56037.6	-829663	-1.88148	22	-885946	-56037.9	-829906	-2.37731	25
YTS	25	62.3	10.0224	-56.43	-3.39904e+06	-59022.8	-3.34002e+06	-1.15324	-9.36486	-888687	-59022.7	-829663	-1.73085	22	-888932	-59023	-829906	-3.17774	25
YTV	21	75.89	5.71743	-70.56	-3.39503e+06	-55007	-3.34002e+06	-0.288965	-9.36486	-884673	-55007.2	-829663	-3.05915	22	-884916	-55007.1	-829905	-4.24341	18
YU4	25	69.04	2.32478	-65.21	-3.39894e+06	-58921.8	-3.34002e+06	-1.28102	-10.7833	-888587	-58922	-829663	-2.45925	22	-888830	-58922	-829905	-2.79143	24
06I	22	69.63	8.48084	-66.29	-3.40522e+06	-65202.8	-3.34002e+06	0.235815	-10.4637	-894868	-65202.8	-829663	-2.64834	23	-895113	-65202.6	-829906	-3.87778	19
0EN	4	59.03	3.48661	-52.2	-3.37809e+06	-38068.2	-3.34002e+06	-0.544467	-7.54453	-867729	-38068.3	-829663	1.28589	23	-867978	-38069.2	-829906	-2.9597	7
23H	24	56.06	5.63591	-59.16	-3.38615e+06	-46132.1	-3.34002e+06	-0.833247	-7.38686	-875796	-46132.8	-829663	-0.316238	23	-876041	-46133.5	-829905	-2.10887	25
CY6	19	62	9.42484	-66.27	-3.39105e+06	-51033.6	-3.34002e+06	-0.945026	#N/A	-880696	-51033.6	-829663	-0.0424393	23	-880944	-51035.1	-829905	-4.4834	3
CYV	14	69.57	10.594	-69.87	-3.39846e+06	-58435.7	-3.34002e+06	-1.21364	#N/A	-888099	-58435.5	-829663	-0.679548	23	-888347	-58437.1	-829905	-4.51609	6
D3F	3	51.61	4.15208	-52.85	-3.41393e+06	-73905.2	-3.34002e+06	-0.734249	-9.25254	-903568	-73905.1	-829663	-0.689515	23	-903815	-73906.2	-829907	-2.21715	22
F3F	6	64.33	2.83839	-62.84	-3.38428e+06	-44259.2	-3.34002e+06	-0.746332	-7.83407	-873923	-44259.7	-829663	-0.566672	23	-874168	-44259.8	-829906	-1.6502	17
RFM	24	73.39	9.18428	-67.52	-3.38969e+06	-49671.8	-3.34002e+06	-1.11209	-9.06011	-879335	-49671.7	-829663	-1.20504	23	-879581	-49671.9	-829906	-3.26478	4
XEY	7	70.26	9.16631	-70.98	-3.39563e+06	-55615.2	-3.34002e+06	1.39683	-7.65377	-885276	-55615.2	-829663	1.22132	23	-885522	-55615.2	-829905	-2.16394	16
XF1	18	71.49	6.51615	-68.33	-3.38838e+06	-48364.2	-3.34002e+06	-0.86462	-9.72205	-878024	-48364	-829663	2.71942	23	-878273	-48364.2	-829907	-2.00931	23
XF4	3	100.19	0.971244	-90.93	-3.39499e+06	-54968.4	-3.34002e+06	-2.31238	-9.77725	-884634	-54968.3	-829663	-2.72197	23	-884877	-54968.1	-829905	-3.8348	11
XFD	23	70.36	6.23591	-67.09	-3.38942e+06	-49399.6	-3.34002e+06	-0.840335	-9.60244	-879064	-49399.8	-829663	-2.17057	23	-879307	-49399.9	-829905	-2.99278	11
YSG	23	61.72	11.1617	-53.02	-3.39084e+06	-50821.7	-3.34002e+06	-1.06425	-9.81701	-880487	-50822	-829663	-2.39076	23	-880731	-50821.9	-829906	-3.36528	16
YSJ	22	64.74	10.0916	-59.52	-3.41019e+06	-70173.7	-3.34002e+06	-0.814373	-10.9208	-899838	-70173.8	-829663	-2.02136	23	-900082	-70173.6	-829904	-3.85669	14
YSM	18	77.74	5.25266	-76.7	-3.39769e+06	-57667.9	-3.34002e+06	-1.14088	-10.5418	-887332	-57668	-829663	-1.95057	23	-887577	-57668.1	-829906	-2.69285	25
YSP	9	86.22	1.56525	-77.59	-3.39606e+06	-56038	-3.34002e+06	-1.34368	-9.92933	-885703	-56038	-829663	-2.32055	23	-885946	-56037.9	-829905	-3.82137	13
YTJ	13	74.7	8.70591	-73.69	-3.39043e+06	-50409.5	-3.34002e+06	0.772605	-8.97597	-880071	-50409.6	-829663	1.39105	23	-880318	-50409.9	-829905	-2.86961	9
YTM	22	71.86	4.41345	-66.65	-3.39606e+06	-56036.9	-3.34002e+06	-1.27162	-9.87061	-885702	-56037.5	-829663	-1.84261	23	-885946	-56037.9	-829906	-2.42415	24
YTS	22	64.27	10.2779	-57.01	-3.39904e+06	-59022.5	-3.34002e+06	-0.943227	-9.36486	-888685	-59022.7	-829663	0.0436119	23	-888932	-59022.9	-829905	-3.37355	23
YTV	18	76.21	2.53402	-66.08	-3.39503e+06	-55007.1	-3.34002e+06	-1.71618	-9.36486	-884673	-55007.1	-829663	-3.04416	23	-884916	-55007	-829904	-4.77389	1
YU4	20	71.26	9.38743	-69.48	-3.39894e+06	-58921.9	-3.34002e+06	0.44257	-10.7833	-888587	-58921.9	-829663	-2.32751	23	-888832	-58921.9	-829906	-3.77561	13
06I	21	70.02	5.14538	-62.7	-3.40522e+06	-65202.4	-3.34002e+06	-1.00585	-10.4637	-894868	-65202.8	-829663	-2.48609	24	-895113	-65202.6	-829906	-3.91347	17
0EN	18	53.65	4.82401	-50.04	-3.37809e+06	-38067.8	-3.34002e+06	-1.57949	-7.54453	-867726	-38068.3	-829663	5.16298	24	-867976	-38069.4	-829904	-2.26401	18
23H	10	64.02	7.44971	-66.06	-3.38615e+06	-46133.1	-3.34002e+06	-0.813129	-7.38686	-875796	-46132.9	-829663	-0.0635649	24	-876041	-46133.3	-829905	-2.73593	22
CY6	11	70.6	9.53408	-60.46	-3.39106e+06	-51034.4	-3.34002e+06	-1.62871	#N/A	-880695	-51033.5	-829663	1.4347	24	-880944	-51034.9	-829906	-3.56576	13
CYV	13	70.4	6.12614	-74.27	-3.39846e+06	-58435.1	-3.34002e+06	-1.20791	#N/A	-888099	-58436.3	-829663	0.0562938	24	-888347	-58437.8	-829905	-4.45279	7
D3F	4	50.26	4.90218	-51.72	-3.41392e+06	-73905.6	-3.34002e+06	1.36898	-9.25254	-903569	-73905.8	-829663	-0.672892	24	-903814	-73906.4	-829905	-3.01228	3
F3F	16	60.83	4.21859	-58.25	-3.38428e+06	-44259.8	-3.34002e+06	-0.989983	-7.83407	-873923	-44259.8	-829663	-0.505061	24	-874168	-44259.9	-829906	-1.54734	20
RFM	23	74.59	9.00251	-71.26	-3.38969e+06	-49671.4	-3.34002e+06	-0.335094	-9.06011	-879335	-49671.6	-829663	-0.970613	24	-879581	-49672	-829906	-3.04282	11
XEY	9	68.02	6.16377	-67	-3.39564e+06	-55615.3	-3.34002e+06	-0.673963	-7.65377	-885276	-55615.2	-829663	1.90525	24	-885523	-55615.2	-829906	-1.64984	25
XF1	9	76.85	1.89873	-69.21	-3.38839e+06	-48364	-3.34002e+06	-1.63713	-9.72205	-878023	-48364.2	-829663	3.78932	24	-878271	-48364.1	-829905	-2.49065	12
XF4	9	99.91	1.05031	-89.4	-3.39499e+06	-54968.4	-3.34002e+06	-1.90884	-9.77725	-884634	-54968.4	-829663	-2.71989	24	-884877	-54968.2	-829905	-3.82721	13
XFD	24	70.34	7.87548	-69.98	-3.38942e+06	-49399.7	-3.34002e+06	-1.17086	-9.60244	-879064	-49399.7	-829663	-1.92988	24	-879309	-49399.9	-829906	-2.91466	12
YSG	24	61.26	5.99025	-55.51	-3.39084e+06	-50821.6	-3.34002e+06	-0.532943	-9.81701	-880487	-50822.1	-829663	-2.08171	24	-880732	-50821.8	-829906	-3.53602	13
YSJ	25	62.54	9.12642	-58.63	-3.41019e+06	-70173.7	-3.34002e+06	-0.661959	-10.9208	-899838	-70173.6	-829663	-1.71373	24	-900082	-70173.7	-829906	-2.76742	25
YSM	25	71.97	9.52946	-63.91	-3.39769e+06	-57667.9	-3.34002e+06	1.21097	-10.5418	-887331	-57667.8	-829663	-1.16156	24	-887577	-57668	-829905	-3.50912	21
YSP	7	87.11	1.98154	-79.44	-3.39606e+06	-56037.6	-3.34002e+06	-2.05029	-9.92933	-885703	-56038	-829663	-2.22281	24	-885946	-56037.9	-829905	-3.82334	12
YTJ	18	73.81	1.86063	-69.89	-3.39043e+06	-50409.8	-3.34002e+06	-1.50033	-8.97597	-880070	-50409.8	-829663	2.47004	24	-880318	-50409.8	-829906	-2.67495	16
YTM	24	64.64	5.96288	-58.61	-3.39606e+06	-56037.5	-3.34002e+06	-1.17399	-9.87061	-885701	-56037.4	-829663	-1.61804	24	-885946	-56037.8	-829905	-2.7866	23
YTS	23	63.62	9.66348	-55.33	-3.39904e+06	-59022.7	-3.34002e+06	-1.30685	-9.36486	-888685	-59022.7	-829663	0.139351	24	-888932	-59023.3	-829906	-3.18712	24
YTV	19	76.09	1.9507	-62.29	-3.39502e+06	-55006.9	-3.34002e+06	5.42338	-9.36486	-884672	-55006.9	-829663	-2.95262	24	-884916	-55006.9	-829904	-4.54336	8
YU4	24	69.45	9.54831	-63.48	-3.39894e+06	-58922	-3.34002e+06	0.190626	-10.7833	-888586	-58921.6	-829663	-2.15488	24	-888831	-58921.8	-829906	-3.27698	23
06I	25	67.31	6.66516	-60.21	-3.40522e+06	-65202.7	-3.34002e+06	-0.365273	-10.4637	-894867	-65202.7	-829663	-2.18689	25	-895111	-65202.7	-829905	-3.37524	25
0EN	5	58.82	5.64823	-58.44	-3.37809e+06	-38069	-3.34002e+06	-0.580764	-7.54453	-867726	-38068.8	-829663	5.47386	25	-867980	-38069.1	-829907	-3.26256	1
23H	5	68.99	8.61463	-64.46	-3.38615e+06	-46132.8	-3.34002e+06	-0.886313	-7.38686	-875794	-46132	-829663	0.0713469	25	-876041	-46133.3	-829905	-3.02887	12
CY6	14	67.37	10.0082	-69.38	-3.39105e+06	-51032.9	-3.34002e+06	-0.910624	#N/A	-880695	-51034.1	-829663	1.97369	25	-880944	-51034.5	-829906	-3.45367	16
CYV	22	59.62	7.27644	-59.89	-3.39846e+06	-58436.3	-3.34002e+06	-0.580298	#N/A	-888098	-58436.1	-829663	0.598242	25	-888346	-58437.5	-829905	-3.80647	19
D3F	20	44.1	7.91399	-44.61	-3.41393e+06	-73905.8	-3.34002e+06	-0.647127	-9.25254	-903568	-73905.3	-829663	-0.338548	25	-903813	-73906.3	-829905	-2.32415	18
F3F	22	58.84	11.4351	-59.44	-3.38428e+06	-44259.5	-3.34002e+06	-0.5173	-7.83407	-873923	-44259.6	-829663	-0.497735	25	-874168	-44259.7	-829906	-1.49337	21
RFM	25	72.76	9.17293	-69.84	-3.38969e+06	-49671.4	-3.34002e+06	1.07159	-9.06011	-879331	-49671.5	-829663	2.89774	25	-879580	-49671.9	-829905	-3.26808	3
XEY	4	74.52	6.33262	-65.05	-3.39563e+06	-55615.3	-3.34002e+06	3.88851	-7.65377	-885274	-55615.3	-829663	3.97228	25	-885523	-55615.1	-829905	-2.45857	5
XF1	4	81.54	3.50274	-75.79	-3.38838e+06	-48364.1	-3.34002e+06	0.195885	-9.72205	-878022	-48364.1	-829663	4.61554	25	-878271	-48364.1	-829905	-2.48225	14
XF4	25	77.88	4.01564	-69.65	-3.39499e+06	-54968	-3.34002e+06	-1.0777	-9.77725	-884633	-54968.2	-829663	-2.46233	25	-884877	-54968.2	-829905	-3.50233	25
XFD	25	69	7.39369	-68.43	-3.38942e+06	-49399.7	-3.34002e+06	-0.494371	-9.60244	-879059	-49400	-829663	3.67263	25	-879308	-49399.9	-829906	-2.4847	25
YSG	25	59.12	6.53228	-51.47	-3.39084e+06	-50821.8	-3.34002e+06	0.047736	-9.81701	-880486	-50821.8	-829663	-1.79942	25	-880730	-50822	-829905	-2.21104	25
YSJ	23	63.34	4.66462	-62.48	-3.41019e+06	-70173.4	-3.34002e+06	-0.751562	-10.9208	-899837	-70173.6	-829663	-1.33092	25	-900082	-70173.7	-829905	-2.86761	24
YSM	19	77.48	4.32877	-68.79	-3.39769e+06	-57667.7	-3.34002e+06	-1.29811	-10.5418	-887330	-57667.9	-829663	0.106671	25	-887577	-57668	-829905	-3.78555	8
YSP	6	87.59	1.69138	-79.11	-3.39606e+06	-56037.9	-3.34002e+06	-1.40906	-9.92933	-885703	-56038	-829663	-2.20761	25	-885946	-56037.9	-829905	-3.85294	9
YTJ	9	77.93	7.97932	-69.33	-3.39043e+06	-50409.8	-3.34002e+06	3.78307	-8.97597	-880069	-50409.8	-829663	3.51458	25	-880318	-50409.7	-829906	-2.99021	5
YTM	11	82.13	1.72755	-80.14	-3.39606e+06	-56037.6	-3.34002e+06	-0.926441	-9.87061	-885702	-56037.7	-829663	-1.61399	25	-885946	-56037.8	-829905	-3.64049	17
YTS	24	63.46	9.70087	-58.07	-3.39904e+06	-59022.8	-3.34002e+06	-0.866202	-9.36486	-888682	-59022.9	-829663	3.19654	25	-888932	-59022.8	-829905	-3.65105	21
YTV	25	67.37	9.02412	-60.09	-3.39503e+06	-55006.9	-3.34002e+06	-1.02803	-9.36486	-884671	-55007.1	-829663	-1.70758	25	-884915	-55007.2	-829905	-3.24387	25
YU4	23	70.49	5.09163	-72.5	-3.39894e+06	-58921.5	-3.34002e+06	-1.42181	-10.7833	-888586	-58921.7	-829663	-2.10513	25	-888830	-58921.9	-829905	-2.52547	25

## Sheet: ANI_GOLDvsexper
Ligand	Expermnt	GOLD 1st pose (au)	ANI_1st_pose_around10A_SP_kcal_scaled by ANILIE0.127	scaled by ANILIE_0.127
06I	-10.4637	99.22	-77.8384	-9.88548
0EN	-7.54453	70.18	-47.0946	-5.98102
23H	-7.38686	71.3	-47.8682	-6.07926
D3F	-9.25254	54.22	-46.2627	-5.87537
F3F	-7.83407	69.18	-40.918	-5.19658
RFM	-9.06011	85.43	-59.2661	-7.52679
XEY	-7.65377	83.88	-58.5197	-7.432
XF1	-9.72205	90.32	-66.6646	-8.46641
XF4	-9.77725	100.69	-72.9489	-9.26451
XFD	-9.60244	96.92	-64.592	-8.20319
YSG	-9.81701	88.1	-74.1581	-9.41808
YSJ	-10.9208	97.26	-80.946	-10.2801
YSM	-10.5418	102.53	-72.3344	-9.18647
YSP	-9.92933	104.57	-70.2145	-8.91724
YTJ	-8.97597	91.58	-66.9452	-8.50204
YTM	-9.87061	96.98	-66.5081	-8.44653
YTS	-9.36486	97.84	-74.8023	-9.49989
YTV	-9.36486	100.47	-77.8528	-9.88731
YU4	-10.7833	97.83	-79.2312	-10.0624
	Pearson	-0.685531	0.823455	0.823455
